# Supplementary material for: Integration of soil microbiology and metabolomics to elucidate the mechanism of the accelerated infestation of tobacco by the root-knot nematode
Source: Front Microbiol. 2024 Aug 23;15:1455880. doi: 10.3389/fmicb.2024.1455880 (PMC11377229; doi:10.3389/fmicb.2024.1455880)
Supplement: Supplementary file 2 [file Table_1.xlsx]

## Sheet: H
Node Name	node.degree	Phylum
OTU200	43	p__Bacteroidetes
OTU62	42	p__Proteobacteria
OTU298	42	p__Acidobacteria
OTU84	41	p__Proteobacteria
OTU488	41	p__Bacteroidetes
OTU9	40	p__Proteobacteria
OTU378	40	p__Actinobacteria
OTU10	39	p__Proteobacteria
OTU39	39	p__Proteobacteria
OTU3858	39	p__Proteobacteria
OTU439	39	p__Verrucomicrobia
OTU952	39	p__Proteobacteria
OTU236	39	p__Proteobacteria
OTU20	38	p__Proteobacteria
OTU32	38	p__Proteobacteria
OTU149	38	p__Bacteroidetes
OTU313	38	p__Proteobacteria
OTU2460	37	p__Proteobacteria
OTU77	37	p__Actinobacteria
OTU49	37	p__Actinobacteria
OTU56	37	p__Acidobacteria
OTU232	37	p__Verrucomicrobia
OTU187	37	p__Proteobacteria
OTU102	37	p__Acidobacteria
OTU791	37	p__Proteobacteria
OTU277	37	p__Proteobacteria
OTU19	37	p__Proteobacteria
OTU677	37	p__Proteobacteria
OTU24	36	p__Proteobacteria
OTU95	36	p__Proteobacteria
OTU72	36	p__Bacteroidetes
OTU180	36	p__Proteobacteria
OTU223	36	p__Proteobacteria
OTU71	35	p__Acidobacteria
OTU222	34	p__Acidobacteria
OTU69	33	p__Proteobacteria
OTU388	33	p__Proteobacteria
OTU381	33	p__Proteobacteria
OTU4	32	p__Actinobacteria
OTU118	32	p__Cyanobacteria
OTU124	32	p__Planctomycetes
OTU213	32	p__Proteobacteria
OTU73	32	p__Patescibacteria
OTU113	32	p__Acidobacteria
OTU176	32	p__Bacteroidetes
OTU148	32	p__Bacteroidetes
OTU114	32	p__Bacteroidetes
OTU52	31	p__Actinobacteria
OTU1669	31	p__Proteobacteria
OTU186	31	p__Bacteroidetes
OTU96	31	p__Patescibacteria
OTU110	31	p__Proteobacteria
OTU239	31	p__Proteobacteria
OTU194	31	p__Bacteroidetes
OTU2528	31	p__Proteobacteria
OTU166	31	p__Acidobacteria
OTU82	31	p__Gemmatimonadetes
OTU416	31	p__Proteobacteria
OTU55	30	p__Proteobacteria
OTU40	30	p__Acidobacteria
OTU227	30	p__Actinobacteria
OTU57	30	p__Proteobacteria
OTU1382	30	p__Proteobacteria
OTU122	30	p__Proteobacteria
OTU165	30	p__Proteobacteria
OTU800	30	p__Proteobacteria
OTU141	30	p__Proteobacteria
OTU2018	30	p__Acidobacteria
OTU74	30	p__Nitrospirae
OTU1910	30	p__Proteobacteria
OTU3465	29	p__Bacteroidetes
OTU139	29	p__Proteobacteria
OTU125	29	p__Proteobacteria
OTU172	29	p__Proteobacteria
OTU188	29	p__Bacteroidetes
OTU477	29	p__Bacteroidetes
OTU35	29	p__Gemmatimonadetes
OTU133	29	p__Acidobacteria
OTU6961	29	p__Proteobacteria
OTU18	28	p__Bacteroidetes
OTU138	28	p__Proteobacteria
OTU989	28	p__Proteobacteria
OTU27	28	p__Gemmatimonadetes
OTU299	28	p__Actinobacteria
OTU185	28	p__Proteobacteria
OTU116	28	p__Proteobacteria
OTU94	28	p__Acidobacteria
OTU1641	28	p__Actinobacteria
OTU45	27	p__Proteobacteria
OTU14	27	p__Proteobacteria
OTU61	27	p__Acidobacteria
OTU59	27	p__Proteobacteria
OTU97	27	p__Proteobacteria
OTU219	27	p__Chloroflexi
OTU233	27	p__Bacteroidetes
OTU474	27	p__Proteobacteria
OTU5702	27	p__Proteobacteria
OTU53	26	p__Proteobacteria
OTU2	26	p__Cyanobacteria
OTU100	26	p__Proteobacteria
OTU512	26	p__Proteobacteria
OTU126	26	p__Acidobacteria
OTU155	26	p__Acidobacteria
OTU135	26	p__Actinobacteria
OTU136	26	p__Gemmatimonadetes
OTU242	26	p__Proteobacteria
OTU42	26	p__Proteobacteria
OTU252	26	p__Proteobacteria
OTU343	26	p__Actinobacteria
OTU317	26	p__Proteobacteria
OTU3808	26	p__Bacteroidetes
OTU462	26	p__Proteobacteria
OTU3187	26	p__Proteobacteria
OTU230	26	p__Bacteroidetes
OTU221	26	p__Verrucomicrobia
OTU13	25	p__Proteobacteria
OTU3	25	p__Proteobacteria
OTU5	25	p__Proteobacteria
OTU147	25	p__Bacteroidetes
OTU112	25	p__Proteobacteria
OTU4376	25	p__Proteobacteria
OTU46	25	p__Bacteroidetes
OTU76	24	p__Proteobacteria
OTU25	24	p__Proteobacteria
OTU419	24	p__Bacteroidetes
OTU7	23	p__Proteobacteria
OTU66	23	p__Proteobacteria
OTU33	23	p__Proteobacteria
OTU41	22	p__Actinobacteria
OTU64	22	p__Proteobacteria
OTU23	22	p__Acidobacteria
OTU143	22	p__Acidobacteria
OTU997	22	p__Bacteroidetes
OTU366	22	p__Acidobacteria
OTU263	22	p__Acidobacteria
OTU157	22	p__Proteobacteria
OTU1	21	p__Proteobacteria
OTU21	21	p__Actinobacteria
OTU50	21	p__Proteobacteria
OTU85	21	p__Patescibacteria
OTU123	21	p__Bacteroidetes
OTU810	21	p__Proteobacteria
OTU111	21	p__Patescibacteria
OTU2083	21	p__Verrucomicrobia
OTU81	21	p__Verrucomicrobia
OTU154	21	p__Actinobacteria
OTU307	21	p__Verrucomicrobia
OTU216	21	p__Chloroflexi
OTU354	21	p__Actinobacteria
OTU248	21	p__Proteobacteria
OTU131	21	p__Firmicutes
OTU107	21	p__Proteobacteria
OTU261	21	p__Bacteroidetes
OTU17	20	p__Proteobacteria
OTU743	20	p__Proteobacteria
OTU83	20	p__Acidobacteria
OTU264	20	p__Patescibacteria
OTU51	20	p__Proteobacteria
OTU144	20	p__Proteobacteria
OTU189	20	p__Proteobacteria
OTU4660	20	p__Proteobacteria
OTU427	20	p__Verrucomicrobia
OTU174	20	p__Acidobacteria
OTU308	20	p__Proteobacteria
OTU397	20	p__Proteobacteria
OTU258	20	p__Acidobacteria
OTU210	18	p__Bacteroidetes
OTU4218	17	p__Actinobacteria
OTU16	17	p__Proteobacteria
OTU37	17	p__Proteobacteria
OTU129	17	p__Proteobacteria
OTU184	17	p__Planctomycetes
OTU5340	17	p__Proteobacteria
OTU75	17	p__Bacteroidetes
OTU11	16	p__Proteobacteria
OTU15	16	p__Proteobacteria
OTU43	16	p__Proteobacteria
OTU89	16	p__Proteobacteria
OTU79	16	p__Bacteroidetes
OTU121	16	p__Patescibacteria
OTU162	16	p__Elusimicrobia
OTU304	16	p__Actinobacteria
OTU1036	16	p__Proteobacteria
OTU590	16	p__Proteobacteria
OTU226	16	p__Proteobacteria
OTU1027	16	p__Proteobacteria
OTU211	16	p__Armatimonadetes
OTU22	15	p__Proteobacteria
OTU60	15	p__Proteobacteria
OTU212	15	p__Bacteroidetes
OTU34	15	p__Proteobacteria
OTU205	15	p__Bacteroidetes
OTU12	13	p__Proteobacteria
OTU38	13	p__Verrucomicrobia
OTU547	13	p__Proteobacteria
OTU153	13	p__Cyanobacteria
OTU193	13	p__Firmicutes
OTU5575	13	p__Proteobacteria

## Sheet: DH
Node Name	node.degree	Phylum
OTU235	23	p__Actinobacteria
OTU1669	22	p__Proteobacteria
OTU79	22	p__Bacteroidetes
OTU92	22	p__Proteobacteria
OTU2	21	p__Cyanobacteria
OTU65	21	p__Chloroflexi
OTU90	21	p__Proteobacteria
OTU2062	21	p__Proteobacteria
OTU3039	21	p__Proteobacteria
OTU288	21	p__Firmicutes
OTU462	20	p__Proteobacteria
OTU1382	20	p__Proteobacteria
OTU40	20	p__Acidobacteria
OTU32	20	p__Proteobacteria
OTU115	20	p__Chloroflexi
OTU1910	20	p__Proteobacteria
OTU42	20	p__Proteobacteria
OTU213	20	p__Proteobacteria
OTU371	20	p__Chloroflexi
OTU7	19	p__Proteobacteria
OTU9	19	p__Proteobacteria
OTU15	19	p__Proteobacteria
OTU16	19	p__Proteobacteria
OTU228	19	p__Proteobacteria
OTU20	19	p__Proteobacteria
OTU2802	19	p__Proteobacteria
OTU300	19	p__Rokubacteria
OTU286	19	p__Rokubacteria
OTU209	19	p__Proteobacteria
OTU294	19	p__Acidobacteria
OTU195	19	p__Proteobacteria
OTU88	19	p__Bacteroidetes
OTU198	19	p__Acidobacteria
OTU13	18	p__Proteobacteria
OTU37	18	p__Proteobacteria
OTU30	18	p__Proteobacteria
OTU214	18	p__Acidobacteria
OTU197	18	p__Acidobacteria
OTU105	17	p__Verrucomicrobia
OTU64	17	p__Proteobacteria
OTU117	17	p__Proteobacteria
OTU166	17	p__Acidobacteria
OTU1	16	p__Proteobacteria
OTU4	16	p__Actinobacteria
OTU21	16	p__Actinobacteria
OTU57	16	p__Proteobacteria
OTU23	16	p__Acidobacteria
OTU47	16	p__Bacteroidetes
OTU68	16	p__Proteobacteria
OTU45	16	p__Proteobacteria
OTU216	16	p__Chloroflexi
OTU41	16	p__Actinobacteria
OTU125	16	p__Proteobacteria
OTU144	16	p__Proteobacteria
OTU494	16	p__Acidobacteria
OTU12	15	p__Proteobacteria
OTU26	15	p__Gemmatimonadetes
OTU48	15	p__Nitrospirae
OTU34	15	p__Proteobacteria
OTU2877	15	p__Proteobacteria
OTU257	15	p__Proteobacteria
OTU3295	15	p__Gemmatimonadetes
OTU136	15	p__Gemmatimonadetes
OTU38	15	p__Verrucomicrobia
OTU181	15	p__Proteobacteria
OTU284	15	p__Gemmatimonadetes
OTU1803	15	p__Proteobacteria
OTU104	15	p__Gemmatimonadetes
OTU5340	15	p__Proteobacteria
OTU158	15	p__Rokubacteria
OTU127	15	p__Acidobacteria
OTU98	15	p__Proteobacteria
OTU113	15	p__Acidobacteria
OTU132	15	p__Actinobacteria
OTU205	15	p__Bacteroidetes
OTU310	15	p__Cyanobacteria
OTU8	14	p__Bacteroidetes
OTU743	14	p__Proteobacteria
OTU60	14	p__Proteobacteria
OTU18	14	p__Bacteroidetes
OTU50	14	p__Proteobacteria
OTU17	14	p__Proteobacteria
OTU54	14	p__Gemmatimonadetes
OTU397	14	p__Proteobacteria
OTU266	14	p__Proteobacteria
OTU128	14	p__Acidobacteria
OTU156	14	p__Chloroflexi
OTU1016	14	p__Proteobacteria
OTU190	14	p__Firmicutes
OTU3808	14	p__Bacteroidetes
OTU97	14	p__Proteobacteria
OTU265	14	p__Proteobacteria
OTU327	14	p__Actinobacteria
OTU75	14	p__Bacteroidetes
OTU86	13	p__Acidobacteria
OTU28	13	p__Nitrospirae
OTU182	13	p__Chloroflexi
OTU2423	13	p__Proteobacteria
OTU25	13	p__Proteobacteria
OTU178	13	p__Proteobacteria
OTU5663	13	p__Proteobacteria
OTU141	13	p__Proteobacteria
OTU2348	13	p__Patescibacteria
OTU106	13	p__Proteobacteria
OTU711	13	p__Proteobacteria
OTU119	13	p__Bacteroidetes
OTU274	13	p__Gemmatimonadetes
OTU1833	13	p__Proteobacteria
OTU496	13	p__Actinobacteria
OTU306	13	p__Chloroflexi
OTU5625	13	p__Bacteroidetes
OTU5	12	p__Proteobacteria
OTU24	12	p__Proteobacteria
OTU3	12	p__Proteobacteria
OTU19	12	p__Proteobacteria
OTU2528	12	p__Proteobacteria
OTU87	12	p__Acidobacteria
OTU2601	12	p__Proteobacteria
OTU135	12	p__Actinobacteria
OTU29	12	p__Acidobacteria
OTU89	12	p__Proteobacteria
OTU67	12	p__Gemmatimonadetes
OTU277	12	p__Proteobacteria
OTU5254	12	p__Proteobacteria
OTU354	12	p__Actinobacteria
OTU204	12	p__Acidobacteria
OTU207	12	p__Proteobacteria
OTU275	12	p__Actinobacteria
OTU152	12	p__Chloroflexi
OTU264	12	p__Patescibacteria
OTU108	12	p__Proteobacteria
OTU139	12	p__Proteobacteria
OTU167	12	p__Acidobacteria
OTU151	12	p__Gemmatimonadetes
OTU222	12	p__Acidobacteria
OTU6	11	p__Bacteroidetes
OTU14	11	p__Proteobacteria
OTU76	11	p__Proteobacteria
OTU35	11	p__Gemmatimonadetes
OTU112	11	p__Proteobacteria
OTU1641	11	p__Actinobacteria
OTU31	11	p__Bacteroidetes
OTU206	11	p__Proteobacteria
OTU1274	11	p__Proteobacteria
OTU133	11	p__Acidobacteria
OTU586	11	p__Acidobacteria
OTU989	11	p__Proteobacteria
OTU150	11	p__Bacteroidetes
OTU175	11	p__Chloroflexi
OTU1036	11	p__Proteobacteria
OTU3268	11	p__Chloroflexi
OTU590	10	p__Proteobacteria
OTU70	10	p__Proteobacteria
OTU99	10	p__Verrucomicrobia
OTU27	10	p__Gemmatimonadetes
OTU120	10	p__Firmicutes
OTU694	10	p__Chloroflexi
OTU81	10	p__Verrucomicrobia
OTU163	10	p__Verrucomicrobia
OTU179	10	p__Bacteroidetes
OTU103	10	p__Patescibacteria
OTU63	10	p__Epsilonbacteraeota
OTU361	10	p__Proteobacteria
OTU1368	10	p__Acidobacteria
OTU2623	10	p__Acidobacteria
OTU227	10	p__Actinobacteria
OTU164	10	p__Acidobacteria
OTU159	10	p__Patescibacteria
OTU537	10	p__Chloroflexi
OTU36	9	p__Bacteroidetes
OTU101	9	p__Gemmatimonadetes
OTU44	9	p__Patescibacteria
OTU3858	9	p__Proteobacteria
OTU46	9	p__Bacteroidetes
OTU131	9	p__Firmicutes
OTU80	9	p__Proteobacteria
OTU187	9	p__Proteobacteria
OTU368	9	p__Proteobacteria
OTU174	9	p__Acidobacteria
OTU107	9	p__Proteobacteria
OTU58	9	p__Patescibacteria
OTU273	9	p__Patescibacteria
OTU74	8	p__Nitrospirae
OTU33	8	p__Proteobacteria

## Sheet: DM
Node Name	node.degree	Phylum
OTU104	27	p__Acidobacteria
OTU1540	27	p__Firmicutes
OTU4	26	p__Proteobacteria
OTU462	25	p__Acidobacteria
OTU183	25	p__Planctomycetes
OTU54	25	p__Acidobacteria
OTU67	25	p__Proteobacteria
OTU133	25	p__Proteobacteria
OTU344	25	p__Actinobacteria
OTU181	24	p__Actinobacteria
OTU1274	24	p__Actinobacteria
OTU192	24	p__Actinobacteria
OTU989	24	p__Chloroflexi
OTU128	24	p__Firmicutes
OTU44	23	p__Planctomycetes
OTU74	23	p__Bacteroidetes
OTU80	23	p__Firmicutes
OTU23	22	p__Firmicutes
OTU167	22	p__Proteobacteria
OTU3772	22	p__Firmicutes
OTU1361	22	p__Proteobacteria
OTU243	22	p__Planctomycetes
OTU24	21	p__Chloroflexi
OTU112	21	p__Proteobacteria
OTU16	21	p__Bacteroidetes
OTU2601	21	p__Proteobacteria
OTU216	21	p__Firmicutes
OTU51	21	p__Planctomycetes
OTU262	21	p__Proteobacteria
OTU125	21	p__Actinobacteria
OTU173	21	p__Proteobacteria
OTU214	21	p__Verrucomicrobia
OTU9	20	p__Actinobacteria
OTU91	20	p__Gemmatimonadetes
OTU87	20	p__Proteobacteria
OTU28	20	p__Proteobacteria
OTU29	20	p__Bacteroidetes
OTU70	20	p__Planctomycetes
OTU20	20	p__Chloroflexi
OTU135	20	p__Chloroflexi
OTU303	20	p__Proteobacteria
OTU286	20	p__Actinobacteria
OTU215	20	p__Firmicutes
OTU195	20	p__Proteobacteria
OTU294	20	p__Bacteroidetes
OTU190	20	p__Armatimonadetes
OTU164	20	p__Proteobacteria
OTU2	19	p__Proteobacteria
OTU37	19	p__Acidobacteria
OTU60	19	p__Proteobacteria
OTU31	19	p__Gemmatimonadetes
OTU3858	19	p__Bacteroidetes
OTU1641	19	p__Planctomycetes
OTU42	19	p__Bacteroidetes
OTU264	19	p__Armatimonadetes
OTU277	19	p__Armatimonadetes
OTU132	19	p__Chloroflexi
OTU145	19	p__Patescibacteria
OTU117	19	p__Proteobacteria
OTU119	19	p__Proteobacteria
OTU204	19	p__Acidobacteria
OTU318	19	p__Gemmatimonadetes
OTU3891	19	p__Bacteroidetes
OTU2835	19	p__Proteobacteria
OTU392	19	p__Proteobacteria
OTU178	19	p__Cyanobacteria
OTU187	19	p__Patescibacteria
OTU384	19	p__Proteobacteria
OTU76	18	p__Proteobacteria
OTU1669	18	p__Patescibacteria
OTU47	18	p__Firmicutes
OTU25	18	p__Actinobacteria
OTU2802	18	p__Proteobacteria
OTU33	18	p__Verrucomicrobia
OTU3039	18	p__Proteobacteria
OTU5340	18	p__Actinobacteria
OTU280	18	p__Actinobacteria
OTU137	18	p__Proteobacteria
OTU369	18	p__Chloroflexi
OTU62	18	p__Proteobacteria
OTU127	18	p__Proteobacteria
OTU225	18	p__Actinobacteria
OTU136	18	p__Acidobacteria
OTU13	17	p__Bacteroidetes
OTU65	17	p__Proteobacteria
OTU26	17	p__Nitrospirae
OTU120	17	p__Acidobacteria
OTU79	17	p__Bacteroidetes
OTU179	17	p__Proteobacteria
OTU694	17	p__Proteobacteria
OTU159	17	p__Firmicutes
OTU3808	17	p__Gemmatimonadetes
OTU38	17	p__Patescibacteria
OTU420	17	p__Proteobacteria
OTU237	17	p__Chloroflexi
OTU8	16	p__Proteobacteria
OTU101	16	p__Chloroflexi
OTU64	16	p__Chloroflexi
OTU98	16	p__Proteobacteria
OTU103	16	p__Armatimonadetes
OTU296	16	p__Proteobacteria
OTU105	16	p__Acidobacteria
OTU106	16	p__Actinobacteria
OTU131	16	p__Proteobacteria
OTU361	16	p__Proteobacteria
OTU139	16	p__Bacteroidetes
OTU14	15	p__Chloroflexi
OTU3	15	p__Bacteroidetes
OTU12	15	p__Proteobacteria
OTU40	15	p__Acidobacteria
OTU108	15	p__Latescibacteria
OTU2062	15	p__Bacteroidetes
OTU63	15	p__Proteobacteria
OTU5625	15	p__Proteobacteria
OTU2348	15	p__Proteobacteria
OTU86	15	p__Proteobacteria
OTU1803	15	p__Firmicutes
OTU2623	15	p__Bacteroidetes
OTU272	15	p__Proteobacteria
OTU166	15	p__Proteobacteria
OTU78	15	p__Patescibacteria
OTU182	15	p__Chloroflexi
OTU389	15	p__Acidobacteria
OTU496	15	p__Acidobacteria
OTU711	15	p__Acidobacteria
OTU151	15	p__Proteobacteria
OTU58	14	p__Gemmatimonadetes
OTU34	14	p__Gemmatimonadetes
OTU45	14	p__Gemmatimonadetes
OTU89	14	p__Chloroflexi
OTU46	14	p__Bacteroidetes
OTU191	14	p__Bacteroidetes
OTU174	14	p__Planctomycetes
OTU156	14	p__Patescibacteria
OTU150	14	p__Actinobacteria
OTU1910	14	p__Verrucomicrobia
OTU207	14	p__Firmicutes
OTU275	14	p__Actinobacteria
OTU327	14	p__Chloroflexi
OTU5	13	p__Elusimicrobia
OTU68	13	p__Proteobacteria
OTU3474	13	p__Proteobacteria
OTU35	13	p__Chloroflexi
OTU228	13	p__Cyanobacteria
OTU73	13	p__Planctomycetes
OTU158	13	p__Chloroflexi
OTU218	13	p__Firmicutes
OTU152	13	p__Proteobacteria
OTU198	13	p__Proteobacteria
OTU5663	13	p__Gemmatimonadetes
OTU144	13	p__Armatimonadetes
OTU1368	13	p__Actinobacteria
OTU276	13	p__Proteobacteria
OTU3268	13	p__Acidobacteria
OTU329	13	p__Actinobacteria
OTU553	13	p__Proteobacteria
OTU21	12	p__Acidobacteria
OTU32	12	p__Gemmatimonadetes
OTU645	12	p__Verrucomicrobia
OTU310	12	p__Proteobacteria
OTU75	12	p__Actinobacteria
OTU93	12	p__uncultured_bacterium_k_Bacteria
OTU266	12	p__Chloroflexi
OTU367	12	p__Chloroflexi
OTU1382	11	p__Acidobacteria
OTU743	11	p__uncultured_bacterium_k_Bacteria
OTU15	11	p__Proteobacteria
OTU235	11	p__Bacteroidetes
OTU30	11	p__Proteobacteria
OTU36	11	p__Acidobacteria
OTU229	11	p__Firmicutes
OTU273	11	p__Proteobacteria
OTU300	11	p__Proteobacteria
OTU1036	11	p__Firmicutes
OTU322	11	p__Proteobacteria
OTU5254	11	p__Bacteroidetes
OTU371	11	p__Proteobacteria
OTU485	11	p__Actinobacteria
OTU2528	10	p__Chloroflexi
OTU27	10	p__Bacteroidetes
OTU90	10	p__Verrucomicrobia
OTU99	10	p__Proteobacteria
OTU50	10	p__Verrucomicrobia
OTU81	10	p__Acidobacteria
OTU92	10	p__Gemmatimonadetes
OTU3295	10	p__Actinobacteria
OTU397	10	p__Firmicutes
OTU134	10	p__Actinobacteria
OTU6	9	p__Proteobacteria
OTU7	9	p__Chloroflexi
OTU48	9	p__Chloroflexi
OTU18	9	p__Gemmatimonadetes
OTU254	9	p__Chloroflexi
OTU281	9	p__Planctomycetes
OTU306	9	p__Gemmatimonadetes
OTU590	8	p__Proteobacteria
OTU17	8	p__Proteobacteria
OTU5513	8	p__Proteobacteria
OTU209	8	p__Acidobacteria
OTU41	7	p__Proteobacteria
OTU175	7	p__Chloroflexi
OTU537	7	p__Proteobacteria
OTU146	7	p__Firmicutes
OTU97	6	p__Proteobacteria
		p__Firmicutes
		p__Acidobacteria

## Sheet: DL
Node Name	node.degree	Phylum
OTU232	45	p__Verrucomicrobia
OTU158	44	p__Rokubacteria
OTU397	44	p__Proteobacteria
OTU244	43	p__Chloroflexi
OTU95	42	p__Proteobacteria
OTU277	42	p__Proteobacteria
OTU1803	42	p__Proteobacteria
OTU148	42	p__Bacteroidetes
OTU106	42	p__Proteobacteria
OTU40	41	p__Acidobacteria
OTU20	41	p__Proteobacteria
OTU989	41	p__Proteobacteria
OTU117	41	p__Proteobacteria
OTU32	40	p__Proteobacteria
OTU88	40	p__Bacteroidetes
OTU145	40	p__Proteobacteria
OTU3465	40	p__Bacteroidetes
OTU222	40	p__Acidobacteria
OTU293	40	p__Acidobacteria
OTU13	39	p__Proteobacteria
OTU29	39	p__Acidobacteria
OTU90	39	p__Proteobacteria
OTU216	39	p__Chloroflexi
OTU4218	39	p__Actinobacteria
OTU63	39	p__Epsilonbacteraeota
OTU156	39	p__Chloroflexi
OTU221	39	p__Verrucomicrobia
OTU151	39	p__Gemmatimonadetes
OTU14	38	p__Proteobacteria
OTU12	38	p__Proteobacteria
OTU64	38	p__Proteobacteria
OTU79	38	p__Bacteroidetes
OTU125	38	p__Proteobacteria
OTU810	38	p__Proteobacteria
OTU109	38	p__Gemmatimonadetes
OTU229	38	p__Proteobacteria
OTU119	38	p__Bacteroidetes
OTU2835	38	p__Proteobacteria
OTU242	38	p__Proteobacteria
OTU7	37	p__Proteobacteria
OTU2528	37	p__Proteobacteria
OTU112	37	p__Proteobacteria
OTU120	37	p__Firmicutes
OTU35	37	p__Gemmatimonadetes
OTU84	37	p__Proteobacteria
OTU370	37	p__Bacteroidetes
OTU142	37	p__Gemmatimonadetes
OTU36	36	p__Bacteroidetes
OTU2460	36	p__Proteobacteria
OTU87	36	p__Acidobacteria
OTU214	36	p__Acidobacteria
OTU693	36	p__Proteobacteria
OTU86	36	p__Acidobacteria
OTU3	35	p__Proteobacteria
OTU1669	35	p__Proteobacteria
OTU101	35	p__Gemmatimonadetes
OTU2062	35	p__Proteobacteria
OTU10	35	p__Proteobacteria
OTU18	35	p__Bacteroidetes
OTU179	35	p__Bacteroidetes
OTU136	35	p__Gemmatimonadetes
OTU3187	35	p__Proteobacteria
OTU160	35	p__Gemmatimonadetes
OTU5663	35	p__Proteobacteria
OTU276	35	p__Proteobacteria
OTU9	34	p__Proteobacteria
OTU17	34	p__Proteobacteria
OTU42	34	p__Proteobacteria
OTU1274	34	p__Proteobacteria
OTU392	34	p__Acidobacteria
OTU96	34	p__Patescibacteria
OTU2623	34	p__Acidobacteria
OTU331	34	p__Gemmatimonadetes
OTU27	33	p__Gemmatimonadetes
OTU24	32	p__Proteobacteria
OTU743	32	p__Proteobacteria
OTU16	32	p__Proteobacteria
OTU512	32	p__Proteobacteria
OTU371	32	p__Chloroflexi
OTU531	32	p__Proteobacteria
OTU359	32	p__Actinobacteria
OTU52	31	p__Actinobacteria
OTU711	31	p__Proteobacteria
OTU207	31	p__Proteobacteria
OTU140	31	p__Gemmatimonadetes
OTU89	30	p__Proteobacteria
OTU3772	30	p__Acidobacteria
OTU791	30	p__Proteobacteria
OTU15	29	p__Proteobacteria
OTU192	29	p__Proteobacteria
OTU133	29	p__Acidobacteria
OTU286	29	p__Rokubacteria
OTU94	29	p__Acidobacteria
OTU39	29	p__Proteobacteria
OTU53	29	p__Proteobacteria
OTU62	29	p__Proteobacteria
OTU75	28	p__Bacteroidetes
OTU275	28	p__Actinobacteria
OTU174	28	p__Acidobacteria
OTU348	28	p__Proteobacteria
OTU496	28	p__Actinobacteria
OTU5	27	p__Proteobacteria
OTU235	27	p__Actinobacteria
OTU239	27	p__Proteobacteria
OTU415	27	p__Proteobacteria
OTU1368	26	p__Acidobacteria
OTU2348	25	p__Patescibacteria
OTU93	24	p__Acidobacteria
OTU1382	23	p__Proteobacteria
OTU54	23	p__Gemmatimonadetes
OTU68	23	p__Proteobacteria
OTU762	23	p__Proteobacteria
OTU189	23	p__Proteobacteria
OTU5340	22	p__Proteobacteria
OTU300	22	p__Rokubacteria
OTU1910	21	p__Proteobacteria
OTU273	21	p__Patescibacteria
OTU128	21	p__Acidobacteria
OTU150	21	p__Bacteroidetes
OTU66	20	p__Proteobacteria
OTU28	19	p__Nitrospirae
OTU37	18	p__Proteobacteria
OTU26	18	p__Gemmatimonadetes
OTU223	18	p__Proteobacteria
OTU3474	18	p__Proteobacteria
OTU327	18	p__Actinobacteria
OTU11	17	p__Proteobacteria
OTU65	17	p__Chloroflexi
OTU97	17	p__Proteobacteria
OTU141	17	p__Proteobacteria
OTU164	17	p__Acidobacteria
OTU209	17	p__Proteobacteria
OTU8	16	p__Bacteroidetes
OTU139	16	p__Proteobacteria
OTU175	16	p__Chloroflexi
OTU187	16	p__Proteobacteria
OTU191	16	p__Acidobacteria
OTU267	16	p__Acidobacteria
OTU694	16	p__Chloroflexi
OTU3268	16	p__Chloroflexi
OTU55	16	p__Proteobacteria
OTU6	16	p__Bacteroidetes
OTU3808	15	p__Bacteroidetes
OTU1361	15	p__Acidobacteria
OTU60	14	p__Proteobacteria
OTU76	14	p__Proteobacteria
OTU78	14	p__Gemmatimonadetes
OTU166	14	p__Acidobacteria
OTU2802	14	p__Proteobacteria
OTU144	14	p__Proteobacteria
OTU354	14	p__Actinobacteria
OTU243	14	p__Acidobacteria
OTU308	14	p__Proteobacteria
OTU114	14	p__Bacteroidetes
OTU197	13	p__Acidobacteria
OTU57	13	p__Proteobacteria
OTU257	13	p__Proteobacteria
OTU4	12	p__Actinobacteria
OTU2	12	p__Cyanobacteria
OTU31	12	p__Bacteroidetes
OTU23	12	p__Acidobacteria
OTU1036	12	p__Proteobacteria
OTU33	12	p__Proteobacteria
OTU103	12	p__Patescibacteria
OTU318	12	p__Acidobacteria
OTU123	12	p__Bacteroidetes
OTU3039	12	p__Proteobacteria
OTU237	12	p__Acidobacteria
OTU127	12	p__Acidobacteria
OTU113	12	p__Acidobacteria
OTU559	12	p__Chloroflexi
OTU34	11	p__Proteobacteria
OTU41	11	p__Actinobacteria
OTU167	11	p__Acidobacteria
OTU48	11	p__Nitrospirae
OTU147	11	p__Bacteroidetes
OTU227	11	p__Actinobacteria
OTU213	11	p__Proteobacteria
OTU219	11	p__Chloroflexi
OTU645	10	p__Proteobacteria
OTU45	10	p__Proteobacteria
OTU19	10	p__Proteobacteria
OTU81	10	p__Verrucomicrobia
OTU135	10	p__Actinobacteria
OTU74	10	p__Nitrospirae
OTU92	10	p__Proteobacteria
OTU228	10	p__Proteobacteria
OTU73	10	p__Patescibacteria
OTU329	10	p__Acidobacteria
OTU178	10	p__Proteobacteria
OTU82	10	p__Gemmatimonadetes
OTU25	9	p__Proteobacteria
OTU462	9	p__Proteobacteria
OTU30	9	p__Proteobacteria
OTU170	9	p__Proteobacteria
OTU51	9	p__Proteobacteria
OTU264	9	p__Patescibacteria
OTU67	9	p__Gemmatimonadetes
OTU137	9	p__Proteobacteria
OTU3295	9	p__Gemmatimonadetes
OTU272	9	p__Patescibacteria
OTU21	8	p__Actinobacteria
OTU204	8	p__Acidobacteria
OTU181	8	p__Proteobacteria
OTU238	8	p__Acidobacteria
OTU1641	7	p__Actinobacteria
OTU198	7	p__Acidobacteria
OTU283	7	p__Proteobacteria
OTU664	7	p__Chloroflexi
OTU353	4	p__Acidobacteria
OTU50	3	p__Proteobacteria
OTU46	3	p__Bacteroidetes
OTU590	3	p__Proteobacteria
OTU533	3	p__Acidobacteria
OTU70	2	p__Proteobacteria
OTU1540	2	p__Proteobacteria
