# Supplementary material for: Integration of soil microbiology and metabolomics to elucidate the mechanism of the accelerated infestation of tobacco by the root-knot nematode
Source: Front Microbiol. 2024 Aug 23;15:1455880. doi: 10.3389/fmicb.2024.1455880 (PMC11377229; doi:10.3389/fmicb.2024.1455880)
Supplement: Supplementary file 3 [file Table_2.xlsx]

## Sheet: H
Node Name	node.degree	Phylum
OTU326	129	p__Ascomycota
OTU35	24	p__Ascomycota
OTU21	23	p__Ascomycota
OTU42	23	p__Ascomycota
OTU110	23	p__Ascomycota
OTU169	23	p__Ascomycota
OTU406	23	p__Basidiomycota
OTU1	22	p__Ascomycota
OTU47	22	p__Ascomycota
OTU67	22	p__Ascomycota
OTU143	22	p__Mortierellomycota
OTU101	22	p__Ascomycota
OTU51	21	p__Ascomycota
OTU130	21	p__Ascomycota
OTU17	20	p__Ascomycota
OTU61	20	p__Ascomycota
OTU89	20	p__Basidiomycota
OTU73	20	p__Ascomycota
OTU150	20	p__Basidiomycota
OTU450	20	p__Mortierellomycota
OTU252	20	p__Ascomycota
OTU300	20	p__Ascomycota
OTU214	20	p__Ascomycota
OTU7	19	p__Ascomycota
OTU11	19	p__Mortierellomycota
OTU16	19	p__Basidiomycota
OTU39	19	p__Ascomycota
OTU138	19	p__Ascomycota
OTU45	19	p__Ascomycota
OTU46	19	p__Ascomycota
OTU48	19	p__Ascomycota
OTU145	19	p__Ascomycota
OTU44	19	p__Ascomycota
OTU102	19	p__Basidiomycota
OTU199	19	p__Ascomycota
OTU4	18	p__Ascomycota
OTU9	18	p__Ascomycota
OTU30	18	p__Mortierellomycota
OTU52	18	p__Ascomycota
OTU56	18	p__Ascomycota
OTU156	18	p__Ascomycota
OTU87	18	p__Ascomycota
OTU50	18	p__Ascomycota
OTU4536	18	p__Ascomycota
OTU124	18	p__Ascomycota
OTU397	18	p__Basidiomycota
OTU97	18	p__Basidiomycota
OTU93	18	p__Ascomycota
OTU70	18	p__Rozellomycota
OTU289	18	p__Ascomycota
OTU2355	18	p__Ascomycota
OTU144	18	p__Ascomycota
OTU20	17	p__Ascomycota
OTU10	17	p__Ascomycota
OTU26	17	p__Basidiomycota
OTU37	17	p__Ascomycota
OTU160	17	p__Ascomycota
OTU149	17	p__Ascomycota
OTU66	17	p__Ascomycota
OTU106	17	p__Ascomycota
OTU111	17	p__Ascomycota
OTU341	17	p__Basidiomycota
OTU185	17	p__Rozellomycota
OTU59	16	p__Ascomycota
OTU22	16	p__Ascomycota
OTU63	16	p__Ascomycota
OTU34	16	p__Mortierellomycota
OTU91	16	p__Ascomycota
OTU92	16	p__Mortierellomycota
OTU230	16	p__Ascomycota
OTU206	16	p__Basidiomycota
OTU161	16	p__Ascomycota
OTU194	16	p__Mortierellomycota
OTU19	15	p__Ascomycota
OTU2	15	p__Ascomycota
OTU28	15	p__Ascomycota
OTU71	15	p__Ascomycota
OTU29	15	p__Basidiomycota
OTU103	15	p__Ascomycota
OTU8	15	p__Ascomycota
OTU58	15	p__Ascomycota
OTU69	15	p__Ascomycota
OTU116	15	p__Chytridiomycota
OTU638	15	p__Ascomycota
OTU301	15	p__Basidiomycota
OTU25	14	p__Ascomycota
OTU6	14	p__Ascomycota
OTU18	14	p__Ascomycota
OTU31	14	p__Ascomycota
OTU62	14	p__Ascomycota
OTU55	14	p__Basidiomycota
OTU54	14	p__Ascomycota
OTU2570	14	p__Ascomycota
OTU158	14	p__Basidiomycota
OTU32	13	p__Ascomycota
OTU33	13	p__Ascomycota
OTU88	13	p__Ascomycota
OTU586	13	p__Neocallimastigomycota
OTU146	13	p__Ascomycota
OTU75	13	p__Basidiomycota
OTU74	13	p__Rozellomycota
OTU166	13	p__Basidiomycota
OTU113	13	p__Ascomycota
OTU43	12	p__Ascomycota
OTU53	12	p__Ascomycota
OTU49	12	p__Ascomycota
OTU117	12	p__Ascomycota
OTU60	12	p__Basidiomycota
OTU72	12	p__Ascomycota
OTU98	12	p__Ascomycota
OTU170	12	p__Ascomycota
OTU128	12	p__Ascomycota
OTU151	12	p__Ascomycota
OTU196	12	p__Ascomycota
OTU114	12	p__Ascomycota
OTU81	12	p__Basidiomycota
OTU27	11	p__Ascomycota
OTU14	11	p__Ascomycota
OTU96	11	p__Ascomycota
OTU168	11	p__Ascomycota
OTU3166	11	p__Ascomycota
OTU136	11	p__Ascomycota
OTU343	10	p__Ascomycota
OTU23	10	p__Mortierellomycota
OTU184	10	p__Ascomycota
OTU265	10	p__Ascomycota
OTU4554	10	p__Ascomycota
OTU673	9	p__Neocallimastigomycota
OTU1604	9	p__Basidiomycota
OTU1354	8	p__Ascomycota

## Sheet: DH
Node Name	node.degree	Phylum
OTU341	161	p__Basidiomycota
OTU4576	161	p__Ascomycota
OTU141	161	p__Ascomycota
OTU512	160	p__Ascomycota
OTU312	160	p__Ascomycota
OTU82	159	p__Basidiomycota
OTU351	159	p__Basidiomycota
OTU205	159	p__Ascomycota
OTU1324	158	p__Ascomycota
OTU198	156	p__Ascomycota
OTU412	156	p__Basidiomycota
OTU352	152	p__Basidiomycota
OTU57	151	p__Ascomycota
OTU102	40	p__Basidiomycota
OTU166	40	p__Basidiomycota
OTU34	39	p__Mortierellomycota
OTU50	39	p__Ascomycota
OTU70	39	p__Rozellomycota
OTU362	39	p__Ascomycota
OTU125	39	p__Ascomycota
OTU336	39	p__Ascomycota
OTU1602	39	p__Ascomycota
OTU20	38	p__Ascomycota
OTU30	38	p__Mortierellomycota
OTU40	38	p__Basidiomycota
OTU49	38	p__Ascomycota
OTU54	38	p__Ascomycota
OTU95	38	p__Basidiomycota
OTU1010	38	p__Basidiomycota
OTU110	38	p__Ascomycota
OTU153	38	p__Olpidiomycota
OTU374	38	p__Ascomycota
OTU277	38	p__Ascomycota
OTU232	38	p__Basidiomycota
OTU11	37	p__Mortierellomycota
OTU1354	37	p__Ascomycota
OTU74	37	p__Rozellomycota
OTU181	37	p__Ascomycota
OTU94	37	p__Basidiomycota
OTU263	37	p__Ascomycota
OTU170	37	p__Ascomycota
OTU192	37	p__Ascomycota
OTU171	37	p__Ascomycota
OTU225	37	p__Ascomycota
OTU35	36	p__Ascomycota
OTU118	36	p__Ascomycota
OTU73	36	p__Ascomycota
OTU122	36	p__Ascomycota
OTU120	36	p__Ascomycota
OTU52	36	p__Ascomycota
OTU149	36	p__Ascomycota
OTU190	36	p__Ascomycota
OTU224	36	p__Ascomycota
OTU268	36	p__Ascomycota
OTU293	36	p__Mortierellomycota
OTU144	36	p__Ascomycota
OTU14	35	p__Ascomycota
OTU33	35	p__Ascomycota
OTU31	35	p__Ascomycota
OTU61	35	p__Ascomycota
OTU72	35	p__Ascomycota
OTU156	35	p__Ascomycota
OTU88	35	p__Ascomycota
OTU69	35	p__Ascomycota
OTU286	35	p__Basidiomycota
OTU203	35	p__Ascomycota
OTU53	34	p__Ascomycota
OTU137	34	p__Basidiomycota
OTU284	34	p__Ascomycota
OTU22	33	p__Ascomycota
OTU450	33	p__Mortierellomycota
OTU126	33	p__Ascomycota
OTU92	33	p__Mortierellomycota
OTU136	33	p__Ascomycota
OTU251	33	p__Ascomycota
OTU19	32	p__Ascomycota
OTU194	32	p__Mortierellomycota
OTU174	32	p__Ascomycota
OTU71	31	p__Ascomycota
OTU254	31	p__Ascomycota
OTU155	31	p__Ascomycota
OTU206	31	p__Basidiomycota
OTU9	30	p__Ascomycota
OTU32	30	p__Ascomycota
OTU391	30	p__Ascomycota
OTU42	29	p__Ascomycota
OTU138	29	p__Ascomycota
OTU45	29	p__Ascomycota
OTU48	29	p__Ascomycota
OTU66	29	p__Ascomycota
OTU195	29	p__Ascomycota
OTU185	29	p__Rozellomycota
OTU135	29	p__Ascomycota
OTU235	29	p__Ascomycota
OTU163	29	p__Basidiomycota
OTU4604	29	p__Ascomycota
OTU288	29	p__Ascomycota
OTU210	29	p__Ascomycota
OTU1	28	p__Ascomycota
OTU87	28	p__Ascomycota
OTU100	28	p__Ascomycota
OTU51	28	p__Ascomycota
OTU236	28	p__Ascomycota
OTU93	28	p__Ascomycota
OTU114	28	p__Ascomycota
OTU98	28	p__Ascomycota
OTU2355	28	p__Ascomycota
OTU158	28	p__Basidiomycota
OTU320	28	p__Ascomycota
OTU17	27	p__Ascomycota
OTU67	27	p__Ascomycota
OTU21	27	p__Ascomycota
OTU43	27	p__Ascomycota
OTU90	27	p__Ascomycota
OTU39	27	p__Ascomycota
OTU124	27	p__Ascomycota
OTU165	27	p__Ascomycota
OTU108	27	p__Ascomycota
OTU101	27	p__Ascomycota
OTU130	27	p__Ascomycota
OTU143	27	p__Mortierellomycota
OTU161	27	p__Ascomycota
OTU221	27	p__Ascomycota
OTU147	27	p__Ascomycota
OTU245	27	p__Ascomycota
OTU6	26	p__Ascomycota
OTU28	26	p__Ascomycota
OTU26	26	p__Basidiomycota
OTU58	26	p__Ascomycota
OTU44	26	p__Ascomycota
OTU46	26	p__Ascomycota
OTU8	26	p__Ascomycota
OTU96	26	p__Ascomycota
OTU60	26	p__Basidiomycota
OTU56	26	p__Ascomycota
OTU89	26	p__Basidiomycota
OTU112	26	p__Ascomycota
OTU154	26	p__Ascomycota
OTU97	26	p__Basidiomycota
OTU1156	26	p__Basidiomycota
OTU173	26	p__Ascomycota
OTU113	26	p__Ascomycota
OTU75	26	p__Basidiomycota
OTU123	26	p__Ascomycota
OTU16	25	p__Basidiomycota
OTU10	25	p__Ascomycota
OTU37	25	p__Ascomycota
OTU129	25	p__Rozellomycota
OTU246	25	p__Basidiomycota
OTU187	25	p__Ascomycota
OTU397	25	p__Basidiomycota
OTU162	25	p__Basidiomycota
OTU1604	25	p__Basidiomycota
OTU134	25	p__Mortierellomycota
OTU229	25	p__Basidiomycota
OTU2	24	p__Ascomycota
OTU23	24	p__Mortierellomycota
OTU104	24	p__Ascomycota
OTU252	24	p__Ascomycota
OTU204	24	p__Ascomycota
OTU431	24	p__Ascomycota
OTU179	24	p__Ascomycota
OTU27	24	p__Ascomycota
OTU117	23	p__Ascomycota
OTU81	23	p__Basidiomycota
OTU7	23	p__Ascomycota
OTU272	23	p__Basidiomycota
OTU91	22	p__Ascomycota

## Sheet: DM
Node Name	node.degree	Phylum
OTU4543	114	p__Ascomycota
OTU38	114	p__Ascomycota
OTU41	114	p__Ascomycota
OTU77	114	p__Basidiomycota
OTU107	114	p__Basidiomycota
OTU65	114	p__Ascomycota
OTU294	114	p__Ascomycota
OTU131	114	p__Basidiomycota
OTU24	113	p__Ascomycota
OTU55	113	p__Basidiomycota
OTU167	113	p__Mortierellomycota
OTU29	113	p__Basidiomycota
OTU25	113	p__Ascomycota
OTU15	112	p__Ascomycota
OTU178	112	p__Basidiomycota
OTU12	111	p__Ascomycota
OTU4	111	p__Ascomycota
OTU13	111	p__Ascomycota
OTU4111	111	p__Basidiomycota
OTU76	111	p__Ascomycota
OTU260	111	p__Ascomycota
OTU133	111	p__Basidiomycota
OTU18	110	p__Ascomycota
OTU263	90	p__Ascomycota
OTU191	90	p__Ascomycota
OTU172	50	p__Ascomycota
OTU673	50	p__Neocallimastigomycota
OTU231	49	p__Ascomycota
OTU28	47	p__Ascomycota
OTU45	47	p__Ascomycota
OTU122	47	p__Ascomycota
OTU130	47	p__Ascomycota
OTU101	47	p__Ascomycota
OTU72	47	p__Ascomycota
OTU69	47	p__Ascomycota
OTU156	47	p__Ascomycota
OTU252	47	p__Ascomycota
OTU2	46	p__Ascomycota
OTU36	46	p__Basidiomycota
OTU53	46	p__Ascomycota
OTU32	46	p__Ascomycota
OTU27	46	p__Ascomycota
OTU7	46	p__Ascomycota
OTU166	46	p__Basidiomycota
OTU74	46	p__Rozellomycota
OTU50	45	p__Ascomycota
OTU37	45	p__Ascomycota
OTU34	45	p__Mortierellomycota
OTU46	45	p__Ascomycota
OTU287	45	p__Mortierellomycota
OTU93	45	p__Ascomycota
OTU26	44	p__Basidiomycota
OTU48	44	p__Ascomycota
OTU17	43	p__Ascomycota
OTU16	43	p__Basidiomycota
OTU23	43	p__Mortierellomycota
OTU67	43	p__Ascomycota
OTU80	43	p__Olpidiomycota
OTU10	42	p__Ascomycota
OTU14	41	p__Ascomycota
OTU96	41	p__Ascomycota
OTU56	41	p__Ascomycota
OTU134	40	p__Mortierellomycota
OTU117	39	p__Ascomycota
OTU44	39	p__Ascomycota
OTU61	38	p__Ascomycota
OTU58	38	p__Ascomycota
OTU158	38	p__Basidiomycota
OTU9	37	p__Ascomycota
OTU21	37	p__Ascomycota
OTU118	37	p__Ascomycota
OTU1354	36	p__Ascomycota
OTU33	36	p__Ascomycota
OTU85	36	p__Ascomycota
OTU54	36	p__Ascomycota
OTU51	36	p__Ascomycota
OTU70	36	p__Rozellomycota
OTU105	35	p__Ascomycota
OTU109	35	p__Ascomycota
OTU75	35	p__Basidiomycota
OTU83	34	p__Ascomycota
OTU100	34	p__Ascomycota
OTU149	34	p__Ascomycota
OTU91	34	p__Ascomycota
OTU254	34	p__Ascomycota
OTU202	34	p__Basidiomycota
OTU242	34	p__Rozellomycota
OTU31	33	p__Ascomycota
OTU235	33	p__Ascomycota
OTU112	33	p__Ascomycota
OTU81	33	p__Basidiomycota
OTU92	33	p__Mortierellomycota
OTU1	32	p__Ascomycota
OTU30	32	p__Mortierellomycota
OTU52	32	p__Ascomycota
OTU42	32	p__Ascomycota
OTU66	32	p__Ascomycota
OTU60	32	p__Basidiomycota
OTU157	32	p__Ascomycota
OTU35	31	p__Ascomycota
OTU90	31	p__Ascomycota
OTU39	30	p__Ascomycota
OTU102	30	p__Basidiomycota
OTU116	30	p__Chytridiomycota
OTU152	30	p__Ascomycota
OTU6	29	p__Ascomycota
OTU183	29	p__Ascomycota
OTU11	28	p__Mortierellomycota
OTU22	27	p__Ascomycota
OTU20	27	p__Ascomycota
OTU43	27	p__Ascomycota
OTU138	27	p__Ascomycota
OTU123	27	p__Ascomycota
OTU87	27	p__Ascomycota
OTU244	26	p__Ascomycota
OTU49	26	p__Ascomycota
OTU8	25	p__Ascomycota

## Sheet: DL
Node Name	node.degree	Phylum
OTU148	146	p__Chytridiomycota
OTU271	30	p__Glomeromycota
OTU26	28	p__Basidiomycota
OTU16	27	p__Basidiomycota
OTU87	27	p__Ascomycota
OTU71	27	p__Ascomycota
OTU357	27	p__Basidiomycota
OTU98	27	p__Ascomycota
OTU2	26	p__Ascomycota
OTU27	26	p__Ascomycota
OTU55	26	p__Basidiomycota
OTU156	26	p__Ascomycota
OTU111	26	p__Ascomycota
OTU414	26	p__Basidiomycota
OTU105	26	p__Ascomycota
OTU260	26	p__Ascomycota
OTU124	26	p__Ascomycota
OTU172	26	p__Ascomycota
OTU397	26	p__Basidiomycota
OTU6	25	p__Ascomycota
OTU80	25	p__Olpidiomycota
OTU4536	25	p__Ascomycota
OTU264	25	p__Ascomycota
OTU18	24	p__Ascomycota
OTU63	24	p__Ascomycota
OTU238	24	p__Ascomycota
OTU70	24	p__Rozellomycota
OTU110	24	p__Ascomycota
OTU436	24	p__Ascomycota
OTU4554	24	p__Ascomycota
OTU97	24	p__Basidiomycota
OTU385	23	p__Basidiomycota
OTU133	23	p__Basidiomycota
OTU17	22	p__Ascomycota
OTU33	22	p__Ascomycota
OTU43	22	p__Ascomycota
OTU72	22	p__Ascomycota
OTU221	22	p__Ascomycota
OTU259	22	p__Ascomycota
OTU178	22	p__Basidiomycota
OTU197	22	p__Ascomycota
OTU179	22	p__Ascomycota
OTU13	21	p__Ascomycota
OTU1354	21	p__Ascomycota
OTU586	21	p__Neocallimastigomycota
OTU66	21	p__Ascomycota
OTU65	21	p__Ascomycota
OTU73	21	p__Ascomycota
OTU101	21	p__Ascomycota
OTU408	21	p__Ascomycota
OTU9	20	p__Ascomycota
OTU28	20	p__Ascomycota
OTU67	20	p__Ascomycota
OTU35	20	p__Ascomycota
OTU53	20	p__Ascomycota
OTU59	20	p__Ascomycota
OTU138	20	p__Ascomycota
OTU50	20	p__Ascomycota
OTU39	20	p__Ascomycota
OTU336	20	p__Ascomycota
OTU159	20	p__Ascomycota
OTU158	20	p__Basidiomycota
OTU232	20	p__Basidiomycota
OTU113	20	p__Ascomycota
OTU1	19	p__Ascomycota
OTU29	19	p__Basidiomycota
OTU4645	19	p__Ascomycota
OTU11	19	p__Mortierellomycota
OTU79	19	p__Basidiomycota
OTU48	19	p__Ascomycota
OTU51	19	p__Ascomycota
OTU61	19	p__Ascomycota
OTU56	19	p__Ascomycota
OTU280	19	p__Ascomycota
OTU75	19	p__Basidiomycota
OTU143	19	p__Mortierellomycota
OTU219	19	p__Ascomycota
OTU10	18	p__Ascomycota
OTU22	18	p__Ascomycota
OTU69	18	p__Ascomycota
OTU78	18	p__Basidiomycota
OTU31	18	p__Ascomycota
OTU34	18	p__Mortierellomycota
OTU115	18	p__Ascomycota
OTU49	18	p__Ascomycota
OTU114	18	p__Ascomycota
OTU240	18	p__Ascomycota
OTU771	18	p__Basidiomycota
OTU121	18	p__Basidiomycota
OTU15	17	p__Ascomycota
OTU32	17	p__Ascomycota
OTU20	17	p__Ascomycota
OTU57	17	p__Ascomycota
OTU42	17	p__Ascomycota
OTU117	17	p__Ascomycota
OTU62	17	p__Ascomycota
OTU211	17	p__Ascomycota
OTU12	17	p__Ascomycota
OTU120	17	p__Ascomycota
OTU160	17	p__Ascomycota
OTU350	17	p__Glomeromycota
OTU19	17	p__Ascomycota
OTU44	16	p__Ascomycota
OTU37	16	p__Ascomycota
OTU58	16	p__Ascomycota
OTU45	16	p__Ascomycota
OTU54	16	p__Ascomycota
OTU140	16	p__Ascomycota
OTU81	16	p__Basidiomycota
OTU96	16	p__Ascomycota
OTU161	16	p__Ascomycota
OTU74	16	p__Rozellomycota
OTU3166	16	p__Ascomycota
OTU194	16	p__Mortierellomycota
OTU36	16	p__Basidiomycota
OTU90	16	p__Ascomycota
OTU14	15	p__Ascomycota
OTU343	15	p__Ascomycota
OTU176	15	p__Basidiomycota
OTU108	15	p__Ascomycota
OTU91	15	p__Ascomycota
OTU60	15	p__Basidiomycota
OTU89	15	p__Basidiomycota
OTU198	15	p__Ascomycota
OTU225	15	p__Ascomycota
OTU4	14	p__Ascomycota
OTU673	14	p__Neocallimastigomycota
OTU86	14	p__Ascomycota
OTU149	14	p__Ascomycota
OTU25	14	p__Ascomycota
OTU52	14	p__Ascomycota
OTU106	14	p__Ascomycota
OTU134	14	p__Mortierellomycota
OTU8	13	p__Ascomycota
OTU252	13	p__Ascomycota
OTU123	13	p__Ascomycota
OTU64	12	p__Ascomycota
OTU46	12	p__Ascomycota
OTU341	12	p__Basidiomycota
OTU4543	12	p__Ascomycota
OTU7	11	p__Ascomycota
OTU21	10	p__Ascomycota
OTU450	9	p__Mortierellomycota
OTU136	9	p__Ascomycota
OTU23	8	p__Mortierellomycota
OTU83	8	p__Ascomycota
OTU30	7	p__Mortierellomycota
OTU137	7	p__Basidiomycota
