# Supplementary material for: Integration of soil microbiology and metabolomics to elucidate the mechanism of the accelerated infestation of tobacco by the root-knot nematode
Source: Front Microbiol. 2024 Aug 23;15:1455880. doi: 10.3389/fmicb.2024.1455880 (PMC11377229; doi:10.3389/fmicb.2024.1455880)
Supplement: Supplementary file 4 [file Table_3.xlsx]

## Sheet: All annotated-metabolites
name	H-1	H-2	H-3	DL-1	DL-2	DL-3	DM-1	DM-2	DM-3	DH-1	DH-2	DH-3
Adenine	0.000447909	0.000494565	0.000366163	6.21e-05	7.53e-05	6.88096e-05	8.02e-05	7.55e-05	0.000149521	0.000157457	7.99e-05	0.000350676
Cellobiose	7.97333e-05	6.79e-05	8.03e-05	0.000308922	0.000446424	0.000320123	6.99e-05	8.08e-05	0.000111434	8.52907e-05	0.000118437	0.000119965
Citric acid	0.000135267	0.000133535	0.000136181	0.000142674	0.000140814	0.000137718	0.000134177	0.000142949	0.000133861	0.000141718	0.000140518	0.000151877
Decanoic acid	6.59333e-05	6.5e-05	6.59e-05	8.26e-05	7.84e-05	8.11333e-05	6.82e-05	7.37e-05	6.99e-05	7.46e-05	8.06e-05	7.55e-05
6-Hydroxydopamine hydrochloride	0.00015102	0.000153821	0.00014726	0.000165843	0.000150423	0.000151413	0.000157339	0.000155879	0.000137987	0.000149986	0.000151105	0.00015794
4-Imidazoleacrylic acid	4.82e-05	5e-05	5.25e-05	6.31e-05	4.06228e-05	5.11409e-05	3.58e-05	6.02e-05	6.18e-05	7.2504e-05	6.14e-05	0.000122712
Tamoxifen	7.233e-05	7.809e-05	6.36e-05	0.000318	0.000315801	0.00032995	9.73e-05	6.19e-05	5.59e-05	8.259e-05	9.64e-05	7.35e-05
Pantothenol	0.000281564	0.000270713	0.00028044	0.000284002	0.00027756	0.000277861	0.000274059	0.000288638	0.000289212	0.000306846	0.000319122	0.000308674
D-Glucuronic acid sodium salt monohydrate	0.000261499	0.000262344	0.000255138	0.000286834	0.000272013	0.00027295	0.000273881	0.000284802	0.000250316	0.000276026	0.000269711	0.000303718
cis-9-Palmitoleic acid	3.95333e-05	3.55e-05	4.19e-05	4.24e-05	6.47e-05	5.05333e-05	3.76e-05	4.78e-05	4.23e-05	4.71e-05	4.41e-05	5.12e-05
2-Chloro-L-phenylalanine	0.0360739	0.035031	0.0366627	0.0295352	0.0288631	0.0299396	0.0306527	0.0263133	0.0296719	0.0290843	0.0351617	0.0267751
Dopamine	1.91333e-05	2.1e-05	2.28e-05	1.74e-05	2.03e-05	2e-05	1.98e-05	2.28e-05	3.2e-05	1.89667e-05	1.56e-05	2.29e-05
Heptadecanoic acid	0.00135484	0.00136603	0.0013472	0.00146377	0.00138417	0.00139875	0.00138051	0.0014653	0.00133667	0.00146758	0.00146113	0.00160155
Heptanoic acid	4.49333e-05	4.25e-05	4.15e-05	4.56e-05	4.59e-05	4.515e-05	5.23e-05	4.99e-05	5.12e-05	4.91e-05	4.95e-05	5.38e-05
LysoPC(20:4(5Z,8Z,11Z,14Z))	9.62323e-05	1.96e-05	0.000250997	7.08e-05	7.25e-05	7.12309e-05	6.99e-05	0.000121261	0.000211067	0.000109559	0.00011439	0.000103799
tryptophol	0.00013407	0.000147453	0.000128593	0.000185556	0.000174362	0.000176084	0.000294499	0.000530591	0.00118661	0.000261754	0.000337551	0.000286524
borrelidin	1.25667e-05	1.03e-05	1.26e-05	1.58e-05	1.45e-05	1.39e-05	1.05e-05	1.33e-05	1.19e-05	9.86e-06	1.17e-05	9.19e-06
PE(18:1(11Z)/18:1(11Z))	0.0577532	0.0572959	0.0600289	0.0558869	0.0563064	0.0558999	0.056029	0.0559373	0.0510371	0.0563329	0.0552954	0.0574514
2'-Deoxyinosine	3.21333e-06	4.92e-06	1.33e-06	1.979e-05	1.462e-05	1.92033e-05	4.77e-06	2.358e-05	1.29e-05	1.52467e-05	2e-05	1.21e-05
phenylalaninol	0.00613867	0.00629127	0.0061024	0.00645794	0.00637656	0.00627602	0.00634797	0.0063064	0.00624292	0.00661212	0.00668371	0.00684915
Oleic acid	0.00208141	0.0020211	0.00218222	0.00206741	0.0020299	0.00208889	0.00215264	0.0021687	0.00219358	0.00232889	0.00261145	0.00243767
Indole	0.00177225	0.00167212	0.0018291	0.0012846	0.0012768	0.00133655	0.00135073	0.00114595	0.00132363	0.0013067	0.00169702	0.00113676
Phytosphingosine	0.000263386	0.000284313	0.000216924	0.000238977	0.000226599	0.000229908	0.000216081	0.000258287	0.000260643	0.000255981	0.000270254	0.000245774
L-Proline	2.077e-05	2.79e-05	2.441e-05	4.51e-06	1.91e-06	2.48667e-06	5.38e-06	8.54e-06	4.5e-05	1.20233e-05	1.48e-05	5.87e-06
Caprylic acid	3.74667e-05	3.59e-05	4.11e-05	4.12e-05	3.76e-05	3.91e-05	3.93e-05	3.81e-05	3.94e-05	4.12333e-05	4.14e-05	4.3e-05
PC(18:1(9Z)/18:4(6Z,9Z,12Z,15Z))	0.00293652	0.00269939	0.00277996	0.0026324	0.00281709	0.00282662	0.00294339	0.00340504	0.00275823	0.0027461	0.00244303	0.00240456
4-Methylacetophenone	0.000161909	0.000139625	0.00017411	0.000183038	0.000163059	0.000174321	0.00016146	0.000175461	0.000171232	0.000169797	0.000174065	0.00016451
Queuine	3.95333e-05	4.29e-05	3.27e-05	3.02e-05	2.58e-05	2.88e-05	4.13e-05	5.36e-05	0.000134248	0.000107983	0.000154748	8.74e-05
(2S,3S,4R)-2-aminohexadecane-1,3,4-triol	0.00715406	0.00672974	0.00691615	0.00803404	0.00863086	0.00849278	0.00765881	0.00752761	0.00843915	0.00877566	0.0100908	0.00844546
(2-trans,6-trans)-Farnesol	0.000762194	0.000627336	0.000875559	0.000622658	0.00058729	0.000577912	0.000569202	0.000691396	0.000936273	0.000935338	0.000799303	0.000844336
PS(18:1(9Z)/18:1(9Z))	0.000771153	0.000815366	0.000752046	0.000798943	0.000664929	0.000726879	0.000687121	0.000806333	0.00155066	0.00115561	0.00144503	0.000884628
PS(18:0/18:1(9Z))	0.00144253	0.00132775	0.00144282	0.00141416	0.00150442	0.00151132	0.00156678	0.00163918	0.00151373	0.00157124	0.00154562	0.00153674
lauric acid	4.39e-05	4.38e-05	3.69e-05	5.36e-05	6.38e-05	5.60106e-05	5.21e-05	5.46e-05	5.02e-05	5.19667e-05	4.69e-05	5.06e-05
Melibiose	2.62333e-07	6.7e-07	4.56321e-07	1.88e-08	1.38e-08	1.59667e-08	8.76e-06	3.65e-06	7.95e-05	2.29133e-06	2.62e-06	4.11e-06
PS(14:0/18:1(11Z))	0.0523882	0.0475828	0.0523897	0.0473095	0.0503596	0.0493375	0.0513184	0.0572406	0.0511974	0.0463349	0.046537	0.0399838
Sorbic acid	7.82e-05	8.1e-05	7.81e-05	8.38e-05	8.3e-05	8.15e-05	8.68e-05	7.96e-05	7.98e-05	8.24333e-05	8.14e-05	9.02e-05
3-Methylbutyl pentadecanoate	0.00694841	0.00653205	0.00677107	0.00556429	0.00555648	0.00564287	0.00652246	0.00564594	0.00617506	0.0066049	0.00643666	0.0075472
1-Octen-3-ol	2.40667e-05	1.66e-05	2.98e-05	1.71e-05	1.77e-05	1.72333e-05	1.44e-05	1.84e-05	3.31e-05	3.28667e-05	2.93e-05	2.82e-05
fructoselysine-6-phosphate	2.93667e-05	5.36e-05	3.45e-05	1.01e-05	1.452e-05	1.31947e-05	8e-05	9.29e-05	6e-05	3.74e-05	2.93e-05	3.36e-05
(2S,3S,4R)-2-aminoicosane-1,3,4-triol	0.000435853	0.000415774	0.000464419	0.000513931	0.000508478	0.00226035	0.000495807	0.000552064	0.00152586	0.000570297	0.000530811	0.000668163
Uridine	0.000150025	0.000158522	0.000150961	0.000151082	0.000162226	0.000153625	0.000158485	0.000147723	0.000155882	0.000154424	0.000155752	0.000158641
2-aminogalactopyranose	2.57e-05	3.02e-05	2.65e-05	0.00013302	0.000764	0.000333557	7.72e-05	0.000152807	0.000365712	6.28e-05	7.78e-05	9.44e-05
PC(18:4(6Z,9Z,12Z,15Z)/22:1(13Z))	0.00166241	0.00161954	0.00156734	0.00149495	0.00146461	0.00149634	0.00142268	0.00142437	0.0013338	0.0012987	0.00119195	0.00128001
dcSAM	8.23333e-05	7.93e-05	8.56e-05	0.00010268	9.26e-05	9.82933e-05	8.31e-05	9.43e-05	8.92e-05	9.80527e-05	9.35e-05	0.000112358
PS(18:1(11Z)/16:0)	0.0294778	0.0272368	0.0284696	0.0256421	0.0278879	0.0266197	0.0282299	0.0320436	0.0275222	0.0258864	0.0239111	0.0232729
5-Methyltetrahydropteroyltri-L-glutamic acid	0.000558678	0.00161823	3.46e-05	1.51e-05	1.2e-05	6.19923e-05	0.000435965	1.54e-05	0.00653535	8.0207e-05	0.000101222	0.000128199
PS(17:0/18:1(11Z))	0.0270872	0.0244268	0.0270639	0.0258621	0.0271055	0.027558	0.0278031	0.0308991	0.0275798	0.0274943	0.0271474	0.0252107
Heptenal	5.26333e-05	4.78e-05	5.44e-05	4.66e-05	5.17e-05	5.19667e-05	5.19e-05	5.92e-05	6.28e-05	6.34e-05	6.25e-05	6.16e-05
PI(14:0/14:1(9Z))	0.000142942	0.000134364	0.000136209	0.000127874	0.000171157	0.000154942	0.000171139	0.000191115	0.000194661	0.000193517	0.00020533	0.000220383
Trypanothione disulfide	0.000447988	0.0005653	0.000368165	0.000916465	0.000510908	0.000685791	0.000849612	0.000579727	0.000767416	0.000835955	0.00186216	0.000334966
N-Acetylneuraminic acid	8.42667e-07	1.23e-06	1.78e-07	1.14e-06	1.32e-06	1.18933e-06	8.89e-07	1.62e-06	7.83e-07	1.123e-06	6.89e-07	1.6e-06
Terpinyl acetate	0.000189815	0.000195949	0.000185214	0.000213277	0.000215605	0.000203088	0.000198644	0.000188037	0.000190874	0.000201803	0.000206861	0.000205065
tryptophanhydroxamate	7.03e-05	6.67e-05	6.94e-05	7.72e-05	7.27e-05	7.41333e-05	6.59e-05	6.42e-05	6.51e-05	6.97e-05	7.22e-05	6.75e-05
PA(16:1(9Z)/0:0)	0.000120028	0.000102247	0.00011276	6.07e-05	3e-05	4.72e-05	6.83e-07	5.83e-07	2.74e-06	8.8e-07	1.45e-06	1.19e-06
Stachyose	2.57333e-06	1.55e-06	1.76e-06	6.71e-06	6.4e-05	4.497e-05	1.78e-06	1.89e-05	0.000135783	7.85333e-06	7.17e-06	1.03e-05
2-Aminobenzoic acid	0.000358395	0.000361812	0.000367825	0.000380313	0.000369415	0.000367843	0.000371562	0.000351449	0.000339793	0.000372357	0.000377102	0.000381167
5'-azido-5-deoxyuridine	0.000441804	0.00044823	0.000432066	0.000458347	0.000457226	0.000447909	0.000424312	0.000447621	0.000452172	0.000440407	0.000442647	0.000467261
5'-deoxyuridine	3.45079e-05	2.64236e-05	4.87e-05	6.19e-05	5.63e-05	6.14731e-05	1.12e-05	7.76e-05	0.000180123	0.00178369	2.72e-05	4.15e-05
D-erythro-3-Methylmalate	0.000351652	0.000421548	0.000328139	0.000326369	0.000365568	0.000346796	0.000393039	0.000485091	0.00029879	0.000482891	0.000594713	0.000506106
Myristoleic acid	0.000532069	0.000443847	0.000618885	0.000447744	0.000434672	0.000449389	0.000410233	0.000483608	0.000655704	0.000648472	0.000566292	0.000589709
PI(14:1(9Z)/0:0)	0.00240737	0.00210533	0.00270513	0.0021794	0.00237921	0.00249722	0.0032919	0.00351731	0.0032959	0.00261919	0.00259538	0.00287848
Raffinose	1.71233e-05	2e-05	2.27e-05	1.28e-05	0.000155409	6.1173e-05	4.99e-06	2.92e-05	0.000161843	2.14333e-05	2.43e-05	2.73e-05
PE(18:1(9Z)/18:1(9Z))	0.00125619	0.00116673	0.000991943	0.00102674	0.000928594	0.00100086	0.0013386	0.00296935	0.0018247	0.00134972	0.00131227	0.00145822
cerulenin	0.000105156	0.000110821	9.93e-05	0.000106842	0.000104915	0.000105199	9.6e-05	0.000106409	0.000100385	0.000110307	0.00011016	0.000117025
Lutein	0.00947591	0.00980939	0.0104578	0.0100013	0.0101153	0.0103636	0.0100661	0.0101508	0.00935976	0.0108017	0.0104214	0.0113031
3-Oxo-7,8-dihydro-alpha-ionol	0.0102412	0.0100924	0.010112	0.0109912	0.0100992	0.0105702	0.00998433	0.0105984	0.0102008	0.0109215	0.010664	0.011758
Shikimic acid	4.20333e-05	4.01e-05	4.24e-05	3.99e-05	4.01e-05	4.02e-05	4.15e-05	3.82e-05	3.91e-05	4.04e-05	4.1e-05	4.14e-05
N-Acetyl-D-phenylalanine	0.000162618	0.000167828	0.000163853	0.000169343	0.000172843	0.000169894	0.000168707	0.000158277	0.000169661	0.000172269	0.000175272	0.00018045
2-Deoxyglucose	2.13667e-05	1.75e-05	2.33e-05	2.35e-05	2.09e-05	2.28e-05	1.77e-05	2.27e-05	2.12e-05	2.03667e-05	2.01e-05	1.71e-05
cyclohexanol	1.85667e-05	1.55e-05	2.21e-05	1.96e-05	1.71e-05	1.8301e-05	1.49e-05	1.78e-05	2.74e-05	2.28667e-05	1.71e-05	2.46e-05
6,7-Dimethyl-8-(1-D-ribityl)lumazine	9.87133e-06	1.4044e-05	1e-05	1.616e-05	1.77e-05	1.69333e-05	1.12e-05	6.85e-06	0.000132431	1.58667e-05	1.24e-05	1.74e-05
Hotrienol	6.4e-05	5.03e-05	8.14e-05	4.18e-05	3.92e-05	4.11333e-05	4.18e-05	5.8e-05	8.57e-05	8.32913e-05	6.78e-05	7.51e-05
trans-2-Nonenal	2.03667e-05	1.68e-05	2.38e-05	1.64e-05	1.2e-05	1.359e-05	1.25e-05	1.98e-05	3.48e-05	3.02e-05	2.77e-05	2.39e-05
2-Methylbutanal	4.23667e-05	4.25e-05	4.21e-05	4.51e-05	4.03e-05	4.20333e-05	4.44e-05	4.27e-05	3.85e-05	4.26667e-05	3.95e-05	4.31e-05
D-4'-Phosphopantothenate	0.000181217	0.000197646	0.000171973	0.000184548	0.000180199	0.000180389	0.00017828	0.000164883	0.000171219	0.000180291	0.000167795	0.000190977
PI(10:0/18:0)	0.00308595	0.00291616	0.00326488	0.00306316	0.00305572	0.0030492	0.00308193	0.00336733	0.00318693	0.00327482	0.00325761	0.00326172
Acetyllysine	0.0016056	0.00177625	0.00148855	0.00167688	0.00152617	0.00155207	0.00149057	0.00156683	0.00142784	0.00154985	0.00150842	0.00170452
isopropyl beta-D-galactopyranoside	0	0	0	7.3e-05	6.01e-05	6.57699e-05	6.49e-05	0.000119519	0.000634798	6.68667e-05	8.04e-05	6.83e-05
PC(16:0/0:0)	3.74333e-05	3.85e-05	3.92e-05	3.43e-05	3.24e-05	3.47333e-05	3.72e-05	3.98e-05	3.57e-05	3.63333e-05	3.54e-05	3.93e-05
D-Maltose	0.000410633	0.000415142	0.000415345	0.00042517	0.000381327	0.000393701	0.000400853	0.00040924	0.00038054	0.00041889	0.000401121	0.00044721
(1R,6R)-6-Hydroxy-2-succinylcyclohexa-2,4-diene-1-carboxylate	1.15581e-05	1.34444e-05	1.18e-05	5.24e-06	5.8e-06	5.43333e-06	1.07e-05	1.33e-05	0.000227642	2.36333e-05	2.56e-05	3.06e-05
S-Ribosyl-L-homocysteine	0.000980173	0.000992478	0.000966538	0.00107286	0.00102908	0.00106625	0.000981858	0.00100483	0.000932023	0.00098927	0.000977964	0.00102852
CDP-DG(16:0/20:4(8Z,11Z,14Z,17Z))	1.69333e-05	1.42e-05	1.9e-05	4.22e-06	3.25e-06	3.5953e-06	3.42e-06	1.88e-06	2.14e-06	1.31667e-06	1.17e-06	1.78e-06
Benzaldehyde-cyanohydrin	4.75333e-05	4.55e-05	4.92e-05	3.95e-05	3.8e-05	3.88e-05	3.69e-05	3.52e-05	4.01e-05	3.73333e-05	4.52e-05	3.31e-05
Diethylsulfide	0.00115582	0.00109673	0.00118686	0.0008423	0.000853168	0.000848335	0.00091049	0.000767425	0.00088793	0.000875528	0.00112829	0.000764206
Guanosine monophosphate	0.00044963	0.000438287	0.000434477	0.000442012	0.000452558	0.000450965	0.000433774	0.000470348	0.000415278	0.000440975	0.000388855	0.00048673
N-acetyl-D-methionine	8.4e-06	1.322e-05	5.05e-06	8.69e-06	8.6112e-05	3.45243e-05	2.67e-06	3.67e-06	7.82e-06	1.93333e-06	2.45e-06	1.36e-06
2-Methylisoborneol	0.000248946	0.000235496	0.000266496	0.000237512	0.000219301	0.00023762	0.000210969	0.000223979	0.000301674	0.000298824	0.000271319	0.00028146
1,5-Dodecanolide	3.32333e-05	3.24e-05	3.32e-05	2.86e-05	2.64e-05	2.74e-05	3.36e-05	3.57e-05	4.74e-05	3.72667e-05	3.37e-05	4.01e-05
7,8-Didehydrodesmosterol	0.000127535	0.00015272	0.000121839	0.000143349	0.000131568	0.000135383	0.000152201	0.000131262	0.000152951	0.000137041	0.000158863	0.000143132
Terpin	0.0033898	0.00347178	0.00337204	0.00352492	0.00351875	0.00354066	0.00347486	0.00344795	0.00331875	0.00352207	0.00348242	0.00367547
PS(12:0/16:1(9Z))	0.00191069	0.00174647	0.00200905	0.00194312	0.00193577	0.00190932	0.00188166	0.0019824	0.00182631	0.00188154	0.0018797	0.00176803
1-Methyladenosine	2.06667e-06	2.56025e-06	3.45e-06	5e-06	1.07e-06	3.74533e-06	9.56e-06	4.46e-06	0.000422504	1.06967e-05	1.06e-05	1.95e-05
4-Methylthiazole	2.05667e-05	2.34e-05	2.14e-05	3.3e-06	2.47e-05	1.04867e-05	5.99e-06	1.56e-05	1.14e-05	1.296e-05	7.31e-06	1.397e-05
amiclenomycin	1.089e-05	7.27e-06	1.2e-05	1.8e-05	1.46e-06	1.12533e-05	9.01e-06	1.5e-05	8.52e-06	1.191e-05	1.34e-05	8.43e-06
Dihydrofolic acid	7.22e-05	7.6e-05	7.03e-05	9.09e-05	9.11757e-05	8.53252e-05	8.24e-05	0.00010969	6.74e-05	0.00010874	0.000118239	0.00012898
Ethyl 9-hexadecenoate	0.000854349	0.000845892	0.00088278	0.000621046	0.000611406	0.000601457	0.000797644	0.000802864	0.000840182	0.000744732	0.000739631	0.0007685
5-Hydroxylysine	2.41667e-05	2.67e-05	2.17e-05	2.62e-05	2.72e-05	2.62667e-05	2.75e-05	2.63e-05	2.87e-05	3.07333e-05	3.35e-05	3.42e-05
PE(18:1(9Z)/0:0)	0.000565338	0.000532936	0.000864031	0.000524377	0.000544108	0.000525729	0.000766985	0.000860968	0.00178648	0.000778637	0.000799642	0.000937075
3,5-tetradecadienoate	0.000545664	0.000436544	0.00054679	0.000606665	0.000589863	0.000601718	0.000528926	0.000528787	0.000521171	0.000560247	0.000569897	0.000514024
Heptanal	1.71667e-05	1.04e-05	2.14e-05	1.29e-05	1.45e-05	1.283e-05	1.11e-05	1.8e-05	2.71e-05	2.40667e-05	2.04e-05	2.1e-05
3-carboxy-3-hydroxy-isocaproate	6.42e-05	6.94e-05	6e-05	7e-05	6.7e-05	6.74333e-05	7.66e-05	6.26e-05	7.41e-05	7.07667e-05	7.77e-05	7.04e-05
1-myo-inositol 1,2,3,4,5-pentakisphosphate	0	0	0	3.85e-06	3.3e-06	3.56767e-06	4.78e-06	5.79e-06	4.75e-06	2.51233e-06	2e-06	3.94e-06
PC(14:0/22:2(13Z,16Z))	0.000242817	0.000239689	0.000237173	0.000296265	0.000311436	0.000303302	0.000276306	0.000254305	0.000314882	0.000279302	0.000300144	0.000299203
Canavanine	0.000687989	0.000661129	0.000689706	0.000770318	0.000687654	0.000737455	0.000709635	0.00066098	0.000659709	0.0006631	0.000643067	0.000709523
Glutathione episulfonium ion	3.21667e-05	2.58e-05	2.35e-05	1.838e-06	1.63e-06	1.7081e-06	5.86e-06	3.34e-05	3.89e-05	9.04687e-05	0.000107506	4.59e-05
CDP-DG(18:0/22:3(10Z,13Z,16Z))	0.000249523	0.000165308	0.000277774	0.00024157	0.000248929	0.000273282	0.000224776	0.000270927	0.000246971	0.000236062	0.000206962	0.000249962
Adenosine 2'-phosphate	0.000200121	0.000182217	0.000191303	0.000315942	0.000730269	0.000489379	0.000182623	0.000199551	0.000228215	0.000256751	0.000286299	0.000300904
palmitoleic acid	0.000132582	0.000132618	0.000128579	0.000155861	0.000148519	0.000162313	0.000138452	0.000156898	0.00016554	0.00014973	0.000154345	0.000169659
D-Phenylalanine	6.30333e-05	6.6e-05	6.2e-05	0.000133238	0.000120891	0.000126179	0.000110333	0.00019402	0.000382924	0.000117757	0.000127872	0.000139999
N1-methyladenine	7.48e-05	5.91e-05	7.66e-05	6.39e-05	5.88e-05	6.3e-05	5.35e-05	6.38e-05	5.44e-05	6.47333e-05	8.04e-05	5.8e-05
PE(17:0/17:0)	0.00622182	0.00636105	0.00615654	0.00647488	0.00639305	0.00628647	0.00631028	0.00610407	0.00605756	0.00633904	0.00634674	0.00659739
N-(26-Hydroxyhexacosanyl)phytosphingosine	2.44667e-05	3e-05	2.16e-05	2.83e-05	3.17e-05	2.93333e-05	3.26e-05	2.58e-05	1.81e-05	3.27333e-05	3.57e-05	3.28e-05
PC(14:0/20:2(11Z,14Z))	0.00343997	0.00351791	0.00320816	0.0033958	0.00329088	0.00334667	0.00369301	0.00364319	0.00386076	0.00434742	0.00451992	0.00495857
D,L-alpha-methylphosphinothricin	2.66667e-05	2.38e-05	2.47e-05	4.35e-05	3.12173e-05	3.67724e-05	3.44e-05	4.03e-05	4.02e-05	4.53333e-05	3.8e-05	5.88e-05
Glycolic acid	3.19667e-05	3.16e-05	2.9e-05	3.382e-05	3.478e-05	3.45e-05	2.8e-05	3.06e-05	2.34e-05	3.55333e-05	4.89e-05	3.05e-05
Carvone	0.000104337	0.000109157	0.000103796	0.000113642	0.00011604	0.000116537	0.000105722	0.000113899	0.000105573	0.000109341	0.000104858	0.000119021
N2-Succinyl-L-arginine	9.63e-06	1.481e-05	6.68e-06	1.48e-06	1.561e-07	1.0357e-06	1.05e-06	8.03e-06	3.08e-06	1.222e-05	6.31e-06	2.46e-05
IPC 18:0;3/18:0;1	3.38667e-05	2.87e-05	2.5e-05	0.00010481	0.000105133	0.00010426	0.000201356	0.00050425	0.000357506	6.798e-05	7.08e-05	5.864e-05
N2-Succinyl-L-ornithine	3.23667e-05	3.4e-05	3.13e-05	3.06e-05	3.14e-05	3.11333e-05	3.21e-05	3.5e-05	3.71e-05	3.16e-05	3.23e-05	3.36e-05
Argininosuccinic acid	0.00414607	0.00427804	0.00412776	0.00432975	0.00436724	0.00424376	0.00432855	0.00409058	0.00402408	0.0043142	0.00427389	0.00447794
3-Hydroxy-2-methyl-4-pyrone	0.00294772	0.00300474	0.00295293	0.00310817	0.00304489	0.00306019	0.0031146	0.00314302	0.00288334	0.00302501	0.00306489	0.00312349
Tetrahydrobiopterin	9.87333e-06	8.92e-06	1.01e-05	2.01e-06	2.02e-06	2.04233e-06	2.21e-05	1.51e-05	8.11e-05	3.059e-05	2.03e-05	3.517e-05
5'-ethylthioadenosine	6.24e-05	7.57e-05	5.15e-05	8.47e-05	6.25e-05	6.9194e-05	4.44e-05	3.88e-05	7.56e-05	0.000126276	0.000302629	4.21e-05
1-octen-3-one	0.000109693	0.000106947	0.000108528	0.000121767	0.000112489	0.000118181	0.000111666	0.00012175	0.000112832	0.000122901	0.000117315	0.000136075
Cer 18:0;3/18:0;1	3.34333e-06	4.1e-06	1.51e-06	7.185e-06	7.45e-06	7.33167e-06	1.252e-05	1.92e-05	3.91e-05	1.563e-05	1.52e-05	2.359e-05
5-Phenyl-1,3-oxazinane-2,4-dione	5.833e-05	6.859e-05	1.2e-05	1.09e-06	7.47e-06	7.60333e-06	1.01e-05	1.38e-05	1.94e-05	1.117e-05	1.31e-05	8.61e-06
4-alpha-Methyl-5-alpha-cholest-7-en-3-beta-ol	0.000191029	0.000193119	0.000201374	0.000185405	0.000167804	0.000180941	0.000198259	0.000205937	0.000205398	0.000196463	0.000231812	0.000166884
D-Sedoheptulose 7-phosphate	0.000345089	0.000349466	0.000346459	0.000368603	0.000360615	0.000356403	0.000339642	0.000353267	0.000326719	0.000348021	0.000341762	0.000370175
3-Oxo-alpha-ionol	1.02333e-05	5.91e-06	1.279e-05	1.35e-05	1.29e-05	1.25667e-05	8.86e-06	1.53e-05	1.42e-05	1.58e-05	2.21e-05	1.07e-05
3,4-dihydroxy-2-butanone-4-P	0.0585693	0.0600073	0.0584451	0.060441	0.0609406	0.0591237	0.0600397	0.0567674	0.0565859	0.0592784	0.0574704	0.0617645
N-Succinyl-L-glutamate	2.03e-05	2.17e-05	2.11e-05	2.22e-05	1.76e-05	1.99e-05	2.22e-05	2.03e-05	1.83e-05	1.97667e-05	1.93e-05	1.98e-05
4-Hydroxyphenylpyruvic acid	0.000350302	0.000354913	0.00034932	0.000372887	0.000369505	0.000356232	0.000346634	0.000354006	0.000335062	0.000362104	0.000353455	0.000395112
DIMBOA-Glc	8.23333e-05	9.36e-05	8e-05	1.25e-06	1.431e-06	1.41037e-06	4.99e-06	1.04e-05	1.35e-05	1.03867e-05	9.26e-06	9.42e-06
PE(16:1(9Z)/0:0)	3.88e-05	4e-05	3.66e-05	4.34e-05	4.01e-05	4.18667e-05	4.2e-05	3.71e-05	3.82e-05	4.72333e-05	4.61e-05	5.22e-05
ergosteryl oleate	3.17667e-05	2.84e-05	3.95e-05	2.49e-05	2.21e-05	2.356e-05	3.36e-05	3.37e-05	3.53e-05	3.89e-05	5.19e-05	4.06e-05
Acetyl adenylate	6.95667e-05	7.08e-05	6.71e-05	6.4701e-05	6.44e-05	6.41003e-05	6.98e-05	6.81e-05	6.4e-05	6.55667e-05	6.66e-05	7.26e-05
Cer 18:0;3/22:0;0	7.87667e-05	5.62e-05	8.33e-05	7.3903e-05	7.35e-05	7.3662e-05	6.9e-05	5.9e-05	7.27e-05	6.24667e-05	6.6e-05	5.24e-05
4-Hydroxybenzoic acid	0.000713257	0.000717546	0.000715899	0.000746842	0.000745514	0.000746348	0.000735221	0.000761056	0.000690529	0.000732651	0.000720916	0.000768701
5,6,7,8-Tetrahydrofolic acid	5.82667e-05	6.29e-05	5.1e-05	6.95e-05	6.3912e-05	6.5704e-05	7.27e-05	8.44e-05	5.84e-05	8.12e-05	9.96e-05	8.3e-05
diacetylchitobiose-6-phosphate	0.000196228	0.000185966	0.000221372	0.000172119	0.000187538	0.000176658	0.000208389	0.000214251	0.000213226	0.000228257	0.000251847	0.000239453
2-Isopropyl-3-oxosuccinate	5.79333e-05	5.91e-05	5.87e-05	5.602e-05	5.66e-05	5.69067e-05	5.54e-05	5.55e-05	5.47e-05	5.9e-05	5.68e-05	6.41e-05
polymixin B	5.35667e-05	5.18e-05	5.97e-05	5.4e-05	5.4779e-05	5.41597e-05	7.56e-05	5.79e-05	5.93e-05	7.92e-05	7.22e-05	9.01e-05
alpha-(2,6-anhydro-3-deoxy-D-arabino-heptulopyranosid)onate 7-phosphonate	6.78333e-05	6.82e-05	6.61e-05	8.19e-05	7.07e-05	7.69e-05	7.41e-05	8.92e-05	6.73e-05	7.22667e-05	6.85e-05	7.96e-05
PE(16:0/19:0)	0.00514143	0.00524927	0.00511346	0.0054271	0.00549302	0.00536272	0.00546795	0.00521287	0.00517421	0.00554249	0.00552261	0.00586862
Phosphoribosylformylglycineamidine	8.15333e-05	8.35e-05	7.94e-05	7.95e-05	7.98e-05	8.03e-05	8.2e-05	7.11e-05	7.42e-05	7.67333e-05	7.53e-05	7.51e-05
Acetoin	9.16333e-06	8.19e-06	9.41e-06	7.0834e-06	7.121e-06	7.20147e-06	1.01e-05	6.98e-06	1.14e-05	8.70667e-06	7.6e-06	9.96e-06
DG(18:0/18:1(9Z)/0:0)	0.00851331	0.00858906	0.0079259	0.00800775	0.00773848	0.00772911	0.00768619	0.00711996	0.00703397	0.00694766	0.0069099	0.00685757
Galactitol	1.31e-05	2.7e-05	1.23e-05	3.0608e-05	3.0159e-05	3.02557e-05	3.73e-05	2.45e-05	3.98e-05	3.58667e-05	5.89e-05	2.73e-05
Phenylethylamine	0.00125632	0.0018055	0.00109007	0.00061672	0.000623837	0.00064478	0.000644699	0.0020775	0.00346444	0.00280892	0.00243641	0.00161948
(6R)-5,10-Methenyltetrahydrofolic acid	0.000577823	0.000785504	0.000653577	0.000860538	0.000733366	0.000812596	0.000906669	0.000733553	0.000865146	0.000880362	0.00140136	0.000629431
tridecaprenyl diphosphate	0.000196721	0.00022396	8.41e-05	0.00215333	0.0023443	0.00242047	0.00178521	0.00192823	0.00146275	0.00154913	0.000593705	0.00206705
Linalool acetate	9.56667e-05	9.82e-05	9.69e-05	9.79e-05	9.10046e-05	9.51015e-05	9.76e-05	9.61e-05	9.46e-05	0.000108295	0.000109304	0.000109652
hexanoic acid	3.29333e-05	3.37e-05	3.5e-05	3.48e-05	3.22e-05	3.26e-05	3.13e-05	3.74e-05	2.95e-05	3.28333e-05	3.6e-05	3.67e-05
PS(18:0/0:0)	0.00184724	0.00180507	0.00172729	0.00210279	0.0019884	0.00197959	0.00176188	0.00200789	0.00219173	0.00204478	0.00225099	0.00212768
myristic acid	0.0009853	0.0011405	0.000970951	0.000894607	0.000817182	0.000893315	0.000967406	0.00095289	0.000929543	0.00103852	0.00113355	0.0011217
PA(P-16:0e/18:2(9Z,12Z))	0.0164164	0.016801	0.0169366	0.0170133	0.0179795	0.017461	0.0172682	0.017925	0.0177399	0.0191264	0.0191395	0.0202908
ethyl-9-decenoate	7.6276e-05	3.99e-05	0.000116828	4.199e-05	4.24e-05	4.19967e-05	3.94e-05	7.53e-05	8.13e-05	0.000109606	0.000130588	8.4e-05
2,5-Diamino-6-(5'-phosphoribosylamino)-4-pyrimidineone	3.76333e-05	3.68e-05	3.32e-05	3.31e-05	3.72e-05	3.64e-05	2.98e-05	3.88e-05	3.69e-05	3.52333e-05	3.35e-05	3.48e-05
N-Succinyl-L,L-2,6-diaminopimelate	1.92333e-05	1.95e-05	2.02e-05	2.56e-05	2.45e-05	2.476e-05	2.15e-05	2.32e-05	2.78e-05	2.18e-05	2.28e-05	2.16e-05
N3-(4-methoxyfumaroyl)-L-2,3-diaminopropanoate	5.23667e-05	5.56e-05	5.35e-05	3.39e-05	3.25e-05	3.33217e-05	2.63e-05	4.46e-05	9.13e-05	4.81667e-05	7.39e-05	4.15e-05
9-[6(S),9-diamino-5,6,7,8,9-pentadeoxy-beta-D-ribo-nonafuranosyl]-9H-purin-6-amine	2.78667e-05	2.58e-05	2.76e-05	2.94e-05	2.2e-05	2.48e-05	2.19e-05	2.78e-05	2.71e-05	2.62333e-05	2.92e-05	2.85e-05
IPC 18:0;3/16:0;0	0.000221207	0.000196928	0.000209492	0.000316378	0.000308491	0.000313319	0.000160684	0.00019174	0.000449498	0.000292694	0.000373215	0.000242695
PS(18:1(11Z)/18:1(11Z))	0.000952564	0.000953311	0.000905401	0.000996261	0.000910295	0.000961036	0.00101273	0.00105665	0.00106996	0.00114054	0.00121797	0.00117646
gabaculine	4.72387e-05	0.000117756	9.46e-06	1.07e-05	1.0977e-05	1.2459e-05	6.75e-06	1.65e-05	2.8e-05	5.54577e-05	2.27e-05	2.32e-05
Phosphoglycolic acid	1.90667e-05	1.7e-05	2.21e-05	1.84e-05	2.06e-05	1.89e-05	2.27e-05	1.95e-05	2e-05	2.10333e-05	2.25e-05	2.16e-05
L-Fucose	0.000331772	0.000330254	0.000332787	0.000355783	0.000340109	0.000340724	0.000341961	0.000337455	0.000319058	0.000349714	0.000345029	0.000373789
Coproporphyrinogen I	0.00156907	0.00132021	0.00168276	0.00174996	0.00151197	0.00161903	0.0016007	0.00151451	0.00152421	0.00157202	0.00147949	0.00161303
N-Acetylornithine	5.48333e-05	5.67e-05	5.17e-05	5.4657e-05	5.4753e-05	5.467e-05	5.76e-05	6.78e-05	4.9e-05	5.29333e-05	5.91e-05	4.57e-05
5'-(dimethylsulfonio)-5'-deoxyadenosine	0.000272982	0.00023073	0.000308181	0.000295304	0.000281125	0.000294258	0.000272712	0.000305039	0.000283499	0.000291718	0.000301218	0.000286071
9-[6(RS)-8-diamino-5,6,7,8-tetradeoxy-beta-D-ribo-octofuranosyl]-9H-purin-6-amine	0.000488647	0.000481389	0.000497232	0.000546027	0.000542916	0.000545687	0.00051456	0.000560505	0.000569186	0.000568932	0.000569791	0.000628204
S-Methyl-L-methionine	7.29333e-05	6.46e-05	7.85e-05	7.7827e-05	6.59e-05	7.35757e-05	6.76e-05	7.55e-05	7.14e-05	7.48667e-05	7.85e-05	7.3e-05
N-Succinyl-2-amino-6-ketopimelate	0.0010406	0.00090109	0.00107188	0.00104344	0.00109943	0.00106102	0.00101159	0.00114051	0.00101467	0.000994244	0.00101122	0.000914057
Sphinganine	0.0123023	0.0116438	0.0112386	0.012097	0.0134328	0.0127807	0.0115661	0.0139	0.0101387	0.0139313	0.0123066	0.0143697
lignoceric acid	0.0149844	0.0152927	0.014945	0.0159539	0.0156404	0.0158239	0.0158675	0.0151287	0.0148341	0.0158077	0.0155355	0.0164339
L-Palmitoylcarnitine	0.00229378	0.0023073	0.00226437	0.00238435	0.00235039	0.00232028	0.0023996	0.00234034	0.00241286	0.00252127	0.00254469	0.00268446
Succinyllipoic acid	1.32367e-05	7.11e-06	1.83e-05	2.00487e-05	1.8e-05	1.94829e-05	7.02e-06	1.6e-05	9.42e-06	1.73e-05	1.56e-05	1.84e-05
Ethyl methionate	0.00183449	0.00188219	0.00181388	0.00190825	0.0018884	0.00185796	0.00188078	0.0018376	0.00176629	0.00188905	0.00188512	0.00197625
DG(16:0/18:1(9Z)/0:0)	0.0108883	0.0109445	0.0105224	0.0108107	0.0115678	0.0111418	0.0106855	0.0102636	0.0110606	0.0112566	0.0113956	0.0119874
2-methylbutan-1-ol	1.52e-05	1.67e-05	1.72e-05	1.6e-05	1.57e-05	1.63333e-05	1.57e-05	1.82e-05	1.33e-05	1.48667e-05	1.41e-05	1.56e-05
Cer 18:0;3/20:0;1	0.000187736	0.000136071	6.97e-05	1.39e-08	2.44e-07	1.55167e-07	5.19e-05	1.55e-05	3.04e-05	4.20633e-05	3.2e-05	5.47e-05
Linoleic acid	6.93667e-05	6.49e-05	7.16e-05	6.78e-05	8.13e-05	7.54667e-05	6.33e-05	7.72e-05	6.97e-05	8.03667e-05	7.73e-05	8.45e-05
Propinol adenylate	2.23333e-05	2.52e-05	2.37e-05	2.9e-05	2.81e-05	2.73e-05	2.94e-05	3.89e-05	2.64e-05	2.74e-05	2.44e-05	3.39e-05
Dihydrobiopterin	7.17e-05	7.53e-05	7.42e-05	7.26e-05	7.09e-05	7.13807e-05	6.75e-05	6.25e-05	6.81e-05	7.17e-05	7e-05	7.45e-05
PE(16:1(9Z)/17:0)	0.00146972	0.00148401	0.00136685	0.00157209	0.00151454	0.00155388	0.00155865	0.00155371	0.0015709	0.00166248	0.00182403	0.00163497
Guanosine	9.47e-06	8.46e-06	1.14e-05	1.59e-05	1.593e-05	5.42947e-05	4.67e-05	5.03e-05	5.35e-05	2.68e-05	2.3e-05	3.69e-05
Thiophene	9.04667e-05	9.08e-05	9.32e-05	9.76e-05	9.56e-05	9.73533e-05	9.39e-05	8.81e-05	8.56e-05	9.35667e-05	9.26e-05	9.82e-05
cis-3-(3-Carboxyethenyl)-3,5-cyclohexadiene-1,2-diol	1.76e-05	1.85e-05	1.42e-05	1.377e-05	1.14e-05	1.30233e-05	1.49e-05	1.61e-05	2.01e-05	1.81e-05	2.29e-05	1.46e-05
N,N'-dimethyl-p-phenylenediamine	0.000213701	0.000221624	0.000211616	0.000244324	0.000223025	0.000224412	0.000220023	0.000210815	0.000199216	0.000223327	0.000216796	0.000243437
pteroyl-alpha-glutamylglutamate	8.02333e-05	8.25e-05	7.99e-05	7.05e-05	8.08e-05	7.63333e-05	8.02e-05	9.29e-05	8.87e-05	8.94e-05	8.58e-05	9.7e-05
D-Fructuronate	4.9e-05	6.2e-05	4.45e-05	4.55e-05	4.84e-05	4.73333e-05	5.26e-05	6.6e-05	4.06e-05	7.00667e-05	8.82e-05	7.04e-05
PC(18:0/20:5(5Z,8Z,11Z,14Z,17Z))	0.00872635	0.00899389	0.00871808	0.00916559	0.00920979	0.00915386	0.00902526	0.00868882	0.00866328	0.00913468	0.00895509	0.00946141
N-(24-Hydroxytetracosanoyl)phytosphingosine	6.71333e-06	8.56e-06	3.68e-06	7.66e-06	9.112e-06	8.73733e-06	1.3e-05	1.47e-05	1.12e-05	1.04967e-05	1.38e-05	1.18e-05
PE(18:0/18:1(9Z))	0.0037207	0.00381895	0.00362818	0.00381267	0.00375944	0.00369348	0.00367988	0.00355531	0.00348109	0.00370471	0.00367763	0.00389181
PC(18:1(9Z)/0:0)	0.000242254	0.000172425	0.000455438	0.000112618	0.000172044	0.000188272	0.000353572	0.000240789	0.000638738	0.000399342	0.000498337	0.000436173
Diisopropyl sulfide	0.0025598	0.00220272	0.00272729	0.00270424	0.00253277	0.00266385	0.00247236	0.00274318	0.00246282	0.0026318	0.00270941	0.00254935
Ethyl 3-hydroxy hexanoate	1.14267e-05	5.88e-06	1.32e-05	4.27e-05	5.77e-05	4.39e-05	2.95e-05	9.74e-05	5.37e-05	3.58333e-05	2.61e-05	4.57e-05
D-mannosamine	6.38667e-05	9.88e-05	4.4e-05	4.54e-05	3.78e-05	4.281e-05	4.42e-05	4.16e-05	4.18e-05	4.18e-05	4.05e-05	4.56e-05
Pantetheine	3.26667e-05	4.28e-05	2.69e-05	2.61e-05	2.5e-05	2.39333e-05	3.26e-05	3.26e-05	2.65e-05	2.91e-05	3.01e-05	2.66e-05
D-2-aminopentanoic acid	0.00178863	0.00185909	0.00179415	0.00184033	0.0018011	0.00179905	0.0017785	0.00183021	0.00169643	0.00185186	0.00182135	0.00193248
PC(14:1(9Z)/20:0)	0.00415943	0.00423651	0.00405853	0.00423425	0.00414622	0.00406492	0.00395082	0.00370464	0.00361086	0.00379882	0.00375425	0.00397612
4,4-dimethyl-5alpha-cholest-7-en-3beta-ol	0.000296556	0.000294988	0.000323899	0.000261875	0.000276796	0.00028978	0.000290713	0.00024308	0.000301238	0.000295547	0.000294706	0.000312836
Furylacetone	3.15667e-06	0	2.79e-06	7.12147e-05	7.66e-05	7.32382e-05	5.04e-05	6.99e-05	7.59e-05	4.00333e-05	3.69e-05	4.84e-05
N1-(5-Phospho-a-D-ribosyl)-5,6-dimethylbenzimidazole	3.55333e-06	1.06e-06	4.34e-06	2.0937e-05	2.01026e-05	2.32132e-05	2.51e-06	6.14e-06	7.1e-06	1.04833e-05	7.79e-06	9.24e-06
Betaine	2.08333e-05	1.77e-05	2.21e-05	2.2e-05	3.15e-05	2.71667e-05	3.28e-05	2.94e-05	2.55e-05	3.93333e-05	3.3e-05	4.58e-05
3-Hydroxy-7,8-dihydro-beta-ionol	4.52e-05	4.45e-05	4.16e-05	4.5e-05	3.98e-05	4.17743e-05	4.31e-05	4.65e-05	4.46e-05	4.96333e-05	4.71e-05	4.95e-05
Phylloquinone	0.00810481	0.00886857	0.00784115	0.00930673	0.0083555	0.00863953	0.00865849	0.00805038	0.00874909	0.00896315	0.0106595	0.00843895
N-Acetyl-D-muramoate	7.99333e-06	6.45e-06	7.66e-06	1e-05	1.47e-05	1.18333e-05	2.12e-05	4.16e-05	3.28e-05	1.75e-05	1.05e-05	2e-05
Pantetheine 4'-phosphate	6.65667e-05	6.45e-05	6.69e-05	6.38e-05	7.02e-05	6.5e-05	6.44e-05	6.44e-05	6.1e-05	6.95667e-05	7.15e-05	7.14e-05
indolmycin	2.17e-05	1.12e-05	2.18e-05	3.67e-05	2.93e-05	3.22033e-05	8.05e-05	0.000459585	0.000205136	8.64943e-05	6.83e-05	0.000133883
Adenosine	1.19133e-05	1.23e-05	1.84e-05	3.025e-05	3.09e-05	3.22833e-05	1.89e-05	3.68e-05	5.93e-05	1.69e-05	2.04e-05	1.69e-05
N5-Pan	0.00027815	0.000267127	0.00029203	0.000277186	0.000299481	0.000290181	0.000320414	0.000328499	0.000311924	0.000302041	0.000293939	0.000318856
presqualene diphosphate	0.00488466	0.00505076	0.00526715	0.00516458	0.00521621	0.00512765	0.00524696	0.00525892	0.00484147	0.00552653	0.00529924	0.00581689
delta-Octalactone	1.96667e-05	1.82e-05	2.14e-05	2e-05	1.92e-05	2.05333e-05	2.19e-05	2.34e-05	1.92e-05	1.83667e-05	2.3e-05	1.7e-05
1-monohexadecanoylglycerol	0.00554012	0.00518449	0.00605961	0.00744494	0.00765161	0.007649	0.00648359	0.00676954	0.00682406	0.0068476	0.00670573	0.00857514
5,10-Methylene-THF	1.18e-06	2.564e-06	3.54e-06	0	0	0	3e-05	9.3e-06	0.000350531	0	0	0
E-Linalool oxide	5.91e-05	4.16e-05	6.17e-05	6.2e-05	5.9e-05	6.68667e-05	5.88e-05	6.03e-05	5.86e-05	6.25333e-05	6.29e-05	6.23e-05
PS(18:1(9Z)/0:0)	1.108e-05	1.74e-06	3.15e-05	9.78e-07	3e-06	2.92267e-06	3.47e-05	5.21e-05	5.08e-05	4.28333e-05	1.74e-05	5.33e-05
1,1,6-Trimethyl-1,2-dihydronaphthalene	0.000601119	0.000603187	0.000589716	0.000624796	0.000628952	0.000618657	0.00060049	0.000634972	0.000590995	0.000626242	0.000634944	0.000670029
methyl-1,4-benzoquinol	5.37667e-05	4.99e-05	5.81e-05	5.73e-05	5.29e-05	5.50667e-05	5e-05	5.72e-05	5.15e-05	5.5e-05	5.88e-05	5.11e-05
2,3-pentane-dione	1.97667e-05	1.8e-05	2.11e-05	1.46e-05	1.39e-05	1.49333e-05	1.73e-05	1.45e-05	1.52e-05	1.60333e-05	1.92e-05	1.62e-05
Butyrylcarnitine	5.47667e-05	2.98e-05	5.46e-05	4.37e-06	5.45e-05	3.46767e-05	3.31e-06	1.55e-05	1.56e-05	1.08067e-05	7.14e-06	1.13e-05
Galactonic acid	5.44667e-05	5.76e-05	5.24e-05	5.95e-05	5.41e-05	5.5e-05	5.28e-05	5.52e-05	5.05e-05	5.07667e-05	4.56e-05	5.44e-05
UDP-2,3-bis(3-hydroxytetradecanoyl)glucosamine	0.00221731	0.00226446	0.00224276	0.00235127	0.00235275	0.00228402	0.00242166	0.00223198	0.00216339	0.00236212	0.00234137	0.00239617
Cytidine	0.000151524	0.000159995	0.000147732	0.000146538	0.000145873	0.000145868	0.000149918	0.000137825	0.000151221	0.000154872	0.00014602	0.000158949
L-Leucine	7.17e-05	7.63e-05	7.12e-05	7.74e-05	7.38e-05	7.597e-05	7.19e-05	7e-05	6.52e-05	7.26e-05	6.91e-05	7.68e-05
L-Ala-gamma-D-Glu-DAP-D-Ala	0.000546055	0.000485224	0.000576102	0.000527774	0.000524838	0.000531574	0.000566179	0.000664417	0.000586992	0.000554841	0.000636767	0.000522056
LysoPC(18:2(9Z,12Z))	3.16333e-06	1.87e-06	4.46e-06	2.67e-05	3.01e-05	2.79467e-05	4.66e-05	9.64e-05	8.34e-05	4.57e-05	2.68e-05	6.09e-05
Tetrahydrofolic acid	0	0	0	1.11e-05	1.0423e-05	1.27877e-05	0	0	0	1.41205e-05	6.21e-06	2.41e-05
PC(18:0/0:0)	0.000260707	0.000296006	0.000275007	0.000262325	0.00026505	0.000272231	0.000346824	0.000300966	0.000427907	0.000320178	0.000284973	0.000355402
methyl-1,4-benzoquinone	0.000456603	0.000458739	0.000460921	0.00049807	0.000478584	0.000483728	0.000478934	0.000465349	0.00042553	0.000463717	0.000441358	0.000501385
3-dehydro-shikimate	0.000349381	0.000363255	0.000345551	0.000347456	0.000346942	0.000345236	0.000352956	0.000362493	0.000333544	0.000356243	0.000346534	0.000381064
N-Acetylmannosamine	0.00430896	0.00576555	0.00468768	0.00607112	0.00548824	0.0059914	0.00655873	0.00549212	0.00603905	0.00629532	0.00981256	0.00476954
PE(16:0/16:0)	0.00171709	0.00175728	0.0016183	0.00176502	0.00179886	0.00177396	0.0019277	0.00174861	0.00175992	0.00181659	0.00198414	0.00173737
Myricetin 3-O-glucuronide	0.000142019	0.000145675	0.000143932	0.000150797	0.000160075	0.000147446	0.00014341	0.000141911	0.000153789	0.000154924	0.000147308	0.000166213
PI(12:0/16:0)	0.000305665	0.000111854	0.000185216	0.000311004	0.00039292	0.000355133	0.000260691	0.000498508	0.000746653	0.000495635	0.00106346	0.00024716
octyl beta-1,6-D-galactofuranosyl-alpha-D-glucopyranoside	1.705e-06	0	7.65e-07	0.000120807	0.000124415	0.000122024	9.13e-05	0.000212712	0.000182866	8.33e-05	5.45e-05	9.95e-05
cerotic acid	0	0	0	1.2e-05	1.11e-05	1.03633e-05	3.57e-05	3.76e-05	4.78e-05	2.043e-05	3.59e-05	2.09e-05
Nicotinate D-ribonucleoside	1.39667e-05	1.29e-05	1.37e-05	2.03e-05	1.77e-05	1.72667e-05	1.42e-05	1.88e-05	1.47e-05	1.51333e-05	1.59e-05	1.57e-05
Phytosphingosine 1-phosphate	0.00130326	0.00130642	0.00115939	0.00114724	0.00106347	0.00110346	0.00093305	0.000858625	0.000812321	0.000831281	0.000978661	0.000775643
decoyinine	0.234593	0.241073	0.234128	0.241681	0.239522	0.235562	0.235487	0.224339	0.224477	0.232379	0.229069	0.239123
N-hexacosanylsphinganine	4.43667e-05	4.62e-05	4.52e-05	3.77e-05	3.228e-05	3.47267e-05	3.5e-05	3.73e-05	2.13e-05	3.19667e-05	2.79e-05	2.67e-05
zymosterol intermediate 1c	0.00015108	0.000382811	3.13e-06	2e-05	2.38e-05	8.54759e-05	2.13e-05	1.27e-05	0.000821638	3.10667e-05	2.42e-05	4.87e-05
PI(14:0/0:0)	0.000242256	0.00024271	0.000236194	0.00022926	0.000225001	0.000225382	0.000235175	0.000262558	0.000227812	0.000233716	0.000220829	0.000262128
4-methylumbelliferone	8.13e-05	7.73e-05	7.99e-05	8.8926e-05	8.12e-05	8.6242e-05	8.52e-05	8.22e-05	8.25e-05	8.11333e-05	8.16e-05	8.17e-05
sinefungin	5.22667e-05	5.32e-05	5.4e-05	5.61e-05	5.11e-05	5.32153e-05	4.69e-05	4.75e-05	5.09e-05	5.52e-05	5.51e-05	5.58e-05
2-Hydroxy-2,4-pentadienoate	5.19333e-05	5.26e-05	4.98e-05	6e-05	5.56e-05	5.73667e-05	5.26e-05	5.47e-05	5.36e-05	5.22e-05	5.12e-05	5.19e-05
3-dehydro-4-methylzymosterol	0.0116712	0.0101256	0.00960032	0.0111785	0.0104611	0.0108714	0.0100843	0.00973519	0.00958713	0.0100942	0.00997054	0.0105712
PE(14:0/17:0)	0.00212926	0.00223223	0.00204379	0.00212769	0.00208045	0.00211014	0.00215892	0.00196264	0.00205519	0.0021775	0.00235821	0.00214274
5'-amino-5'-deoxyuridine	9.984e-05	9.47e-05	0.000100083	0.000112985	0.000114975	0.000117259	0.000114715	0.000125933	0.000121339	0.000116571	0.000116323	0.000121873
Tehydroabietic acid	0.00010112	0.000104085	9.72e-05	0.000114086	0.000106201	0.000110244	9.63e-05	0.000115089	0.000100435	0.000108151	0.000111001	0.000110133
8-Amino-7-oxononanoic acid	0.000692871	0.000574516	0.000803102	0.00203832	0.00109877	0.00144439	0.000567956	0.00075869	0.00044924	0.000884267	0.0008962	0.00087547
N1-(alpha-D-ribosyl)-5,6-dimethyl-benzimidazole	0.000228883	0.000209042	0.000243857	0.000238927	0.000225641	0.000229239	0.000231902	0.000230673	0.000247918	0.000241337	0.000248039	0.000247256
3-Dehydrosphinganine	0.000401488	0.000388492	0.000411731	0.000431418	0.000410742	0.000442228	0.000419116	0.000429647	0.000495811	0.000460007	0.000468852	0.000492036
Allysine	9.905e-05	0.00010495	9.37e-05	0.000109728	0.000114892	0.000110878	0.000110002	0.000126601	0.000124865	0.000116371	0.00011803	0.000128047
N-Acetyl-L-glutamate 5-semialdehyde	6.31667e-05	6.63e-05	6.03e-05	7e-05	7.27e-05	7.11213e-05	6.67e-05	7.27e-05	5.84e-05	7.08333e-05	7.12e-05	7.06e-05
Farnesyl pyrophosphate	0.000333092	0.000339942	0.000374934	0.000345393	0.000350725	0.000348836	0.000366331	0.000350199	0.000316569	0.000378114	0.000364391	0.000405693
Norleucine	3.61333e-05	3.56e-05	3.69e-05	4.0377e-05	4.35e-05	4.15257e-05	3.94e-05	3.46e-05	3.59e-05	3.84e-05	3.95e-05	3.78e-05
Butyl 2-methyl-2-propenoate	1.45667e-05	1.65e-05	1.56e-05	1.48e-05	1.32e-05	1.40375e-05	1.22e-05	1.83e-05	1.48e-05	1.59e-05	2.14e-05	1.16e-05
3a,7a,12b-Trihydroxy-5b-cholanoic acid	6.91e-05	5.45e-05	8.76e-05	3.22e-05	3.2896e-05	3.28933e-05	4.58e-05	6.65e-05	3.55e-05	9.12103e-05	8.47e-05	8.7e-05
Sucrose	0.000269684	0.00027187	0.000265495	0.000263488	0.000267735	0.000265348	0.00034524	0.000265684	0.000293125	0.00030558	0.000427034	0.000231565
Isopropylmaleate	2.03333e-05	1.73e-05	2.29e-05	3.4239e-05	3.65e-05	3.5213e-05	4.45e-05	3.88e-05	2.92e-05	5.03e-05	4.12e-05	5.26e-05
PC(18:0/18:2(9Z,12Z))	0.000157341	0.000152541	0.000158123	0.000208095	0.000229272	0.000214902	0.000196412	0.000213536	0.000193688	0.000227231	0.000231195	0.0002499
L-Ala-D-Glu-meso-A2pm	0.00101141	0.00079443	0.00108799	0.00104466	0.00109654	0.00107603	0.000939526	0.00109344	0.000977384	0.000987878	0.00104555	0.000940739
D-penicillamine	0	0	0	0	0	0	6.12587e-06	6.25e-06	6.26e-06	1.62067e-05	2.75e-05	8.42e-06
carboxin	0.000120633	0.000116192	0.000123454	0.000134968	0.000136372	0.000134756	0.00011222	0.000134376	0.000116357	0.000116135	0.000125507	0.000106007
azetidine-2-carboxylate	0.00420559	0.00395839	0.00431475	0.00297462	0.00299199	0.00296695	0.00319344	0.00266401	0.0031432	0.00240347	0.00201449	0.00266056
PS(14:0/16:1(9Z))	2.67333e-05	2.51e-05	2.9e-05	3e-05	2.78e-05	2.93457e-05	2.64e-05	3.14e-05	3.25e-05	2.74667e-05	2.56e-05	2.78e-05
L-Isoleucine	0.00458461	0.00471023	0.00462787	0.00471115	0.00475774	0.00473814	0.00468126	0.00447395	0.00444453	0.00469045	0.00452455	0.00489574
Melibiitol	2.74e-05	2.42e-05	2.79e-05	2.7348e-05	2.92e-05	2.8016e-05	2.18e-05	2.11e-05	2.49e-05	3.01667e-05	3.31e-05	3.03e-05
Geranyl acetone	0.000152592	0.000153252	0.000152528	0.000154534	0.000163155	0.000157289	0.00014898	0.000141591	0.000142582	0.000150219	0.000143955	0.000159342
(S)-Methylmalonic acid semialdehyde	4.95667e-05	5.11e-05	4.86e-05	5.08e-05	4.94e-05	4.99667e-05	4.85e-05	4.9e-05	4.85e-05	5.01e-05	4.73e-05	5.56e-05
4,4-Dimethyl-5a-cholesta-8,24-dien-3-b-ol	0.00131358	0.00131584	0.0011664	0.00146524	0.00158119	0.00151083	0.00211424	0.00112981	0.00160503	0.00164163	0.00151848	0.00129663
CDP-DG(18:0/18:0)	0.000222182	0.000131391	0.000187884	0.000302417	0.00035012	0.000318203	0.000232756	0.000573188	0.000480618	0.000214583	0.000226395	0.000305591
N2-Succinyl-L-glutamic acid 5-semialdehyde	6.14667e-05	5.9e-05	7.08e-05	1.56e-05	1.41e-05	1.43667e-05	3.09e-05	3.07e-05	2.63e-05	3.27333e-05	4.92e-05	2.91e-05
3-beta-Hydroxy-4-beta-methyl-5-alpha-cholest-7-ene-4-alpha-carboxylate	2.21667e-05	2.49e-05	3.14e-05	2.93e-05	2.28e-05	2.7183e-05	1.88e-05	9.65e-05	5.15e-05	4.13e-05	3.6e-05	2.62e-05
PI(14:1(9Z)/16:1(9Z))	0.00494412	0.00436534	0.00549302	0.00460384	0.00504541	0.00474433	0.00653949	0.00688974	0.00675707	0.00574993	0.00575716	0.00641267
Benzothiazole	0.0218047	0.0223443	0.0216171	0.0228229	0.0224683	0.0221545	0.0225316	0.0213787	0.0213839	0.0225124	0.022198	0.0233394
1,2-Dimethoxy-3-propylbenzene	8.21e-05	6.78e-05	8.28e-05	7.74e-05	7.47e-05	7.39333e-05	7.16e-05	8.91e-05	8.86e-05	9.62243e-05	0.000106973	9.66e-05
4-alpha-Methyl-5-alpha-cholest-7-en-3-one	8.88333e-05	7.67e-05	9.47e-05	0.00010311	0.000133357	0.000114966	6.38e-05	0.000108438	4.28e-05	0.000109505	0.000104171	0.000104055
Ubiquinone Q1	6.17333e-05	3.59e-05	8.15e-05	5.03e-05	5.0883e-05	5.06277e-05	1.66e-05	5.35e-05	3.76e-05	2.82e-05	2.26e-05	4.1e-05
Butyric acid	2.20667e-05	2.06e-05	2.37e-05	2.23e-05	2.12e-05	2.17333e-05	2.21e-05	2.06e-05	2.4e-05	2.41e-05	2.49e-05	2.72e-05
Bilirubin diglucuronide	0	0	0	0	0	0	3.82e-05	3.5e-05	0.000341503	1.44233e-05	1.27e-06	3.6e-05
5'-Deoxyadenosine	0.000106984	0.000113567	0.000108286	0.000125894	0.000114058	0.000114009	0.000102862	0.000108711	0.00011323	0.000113241	0.000115607	0.000115467
vitispirane	0.00058758	0.000547438	0.000578719	0.000551876	0.000559022	0.000555739	0.000561379	0.000613354	0.000540128	0.000566	0.000537586	0.00054734
4-Amino-5-hydroxymethyl-2-methylpyrimidine	3.11333e-05	3.12e-05	3.18e-05	3.38e-05	4.13e-05	3.6133e-05	3.5e-05	3.21e-05	3.31e-05	3.35e-05	3.22e-05	3.39e-05
2-Oxo-4-methylthiobutanoic acid	0.0065738	0.00670346	0.00653169	0.0070431	0.00696699	0.00679272	0.00680362	0.00659349	0.00657111	0.00684802	0.00653539	0.00728558
PG(19:0/18:1(11Z))	0.00134976	0.001395	0.00127317	0.00135105	0.00133664	0.00134531	0.00137422	0.00145052	0.00135751	0.00145005	0.00160378	0.00143534
Arbutin	0.00178205	0.00181281	0.00174404	0.00191366	0.00184922	0.00183699	0.00180883	0.0018204	0.0017424	0.0018626	0.00185045	0.00199662
3,7-Dimethyl-1,6-octadien-3-ol	2.81333e-05	1.66e-05	4.24e-05	2.14e-05	1.39e-05	2.05e-05	6.96e-06	2.03e-05	3.41e-05	2.75333e-05	2.52e-05	2.12e-05
capric acid	0.000123653	0.000116788	0.000129143	0.00013268	0.000134064	0.000128665	0.000118485	0.00012494	0.000116683	0.000140845	0.000166057	0.000135722
Histidinol phosphate	6.52e-05	6.73e-05	6.51e-05	6.27e-05	6.19e-05	6.06e-05	6.32e-05	6.72e-05	5.72e-05	6.67667e-05	6.26e-05	7.23e-05
Cer 18:0;3/16:0;0	0.00658967	0.00590229	0.00611913	0.00343215	0.00203436	0.00256691	0.00584112	0.00447129	0.00492147	0.00462298	0.00197565	0.00570651
PI(10:0/16:1(9Z))	9.6966e-05	8.31e-05	0.000127498	9.41e-05	8.43e-05	8.87e-05	0.000101907	0.000108416	0.000101264	8.61013e-05	8.73e-05	0.000100904
nicotinic acid D-ribonucleotide	2.75e-05	2.76e-05	2.97e-05	2.44e-05	2.37e-05	2.68333e-05	3.31e-05	4.59e-05	2.71e-05	3.07667e-05	2.84e-05	3.62e-05
N-acetyl-D-proline	1.16767e-05	1.37e-05	1.29e-05	1.07e-05	1.34e-05	1.36667e-05	1.09e-05	1.54e-05	1.46e-05	1.288e-05	1.29e-05	1.63e-05
PE(18:1(11Z)/19:0)	0.00445096	0.00485277	0.00422391	0.00449584	0.0040846	0.00450842	0.0040938	0.00384279	0.00443203	0.00419144	0.00496794	0.00405645
9-[6(RS)-C-carboxamido-5,6,7-trideoxy-beta-D-ribo-octofuranosyl]-9H-purin-6-amine	0.000420303	0.000381957	0.000437339	0.000387361	0.000425516	0.000415767	0.000398141	0.000413338	0.000394585	0.000414934	0.000366975	0.000426304
Lanosterin	0.00221952	0.00203889	0.00224449	0.0011389	0.00279978	0.00235773	0.00168631	0.00251387	0.00142521	0.00266733	0.00256909	0.00271077
Ethyl-4-hydroxybenzoate	0.000891469	0.000919992	0.000881637	0.000978576	0.000926665	0.000931415	0.000897137	0.000937961	0.00087534	0.000914233	0.000898108	0.000960824
2-Undecanone	0.00535207	0.00484257	0.00415004	0.00358703	0.00302294	0.00323077	0.00430328	0.00386222	0.00377572	0.00380079	0.00304488	0.00463916
(3S)-3-hydroxy-L-aspartic acid	4.58333e-05	4.39e-05	4.83e-05	4.4e-05	4.91e-05	4.7e-05	5.41e-05	4.76e-05	4.85e-05	4.81333e-05	4.52e-05	5e-05
PC(16:1(9Z)/0:0)	7.26667e-06	6.54e-06	8.5e-06	1.75367e-05	1.71e-05	1.78e-05	2.21e-05	7.31e-06	3.14e-05	2.90667e-05	3.06e-05	2.48e-05
Leukotriene D4	0.000277309	0.000271788	0.000276937	0.000284348	0.000270989	0.000278575	0.000275633	0.000278288	0.000267375	0.000286407	0.000307752	0.000277426
gamma-Glutamyl-beta-aminopropiononitrile	5.09e-06	7.42e-06	5.48e-06	1.396e-05	6.62e-06	1.02933e-05	7.08e-06	7.63e-06	2.37e-06	6.63667e-06	4.8e-06	8.31e-06
L-Cystathionine	4.80053e-05	0.000122716	1.11e-05	8.57e-06	8.15e-06	1.03733e-05	4.27e-05	1.66e-05	0.00025386	1.90633e-05	1.65e-05	3.15e-05
Deoxyguanosine	2.09667e-05	2.5e-05	2.09e-05	2.71e-05	3.96e-05	4.26333e-05	5.06e-05	6.34e-05	6.2e-05	3.95e-05	3.05e-05	5.58e-05
4alpha-methylzymosterol	0.00171368	0.00147899	0.00190671	0.00177759	0.00190985	0.00210916	0.00156564	0.00187631	0.00193514	0.00184072	0.00200857	0.00198633
N-benzylglycine	1.81333e-05	1.62e-05	1.75e-05	1.81e-05	2.01e-05	1.91e-05	2.08e-05	1.63e-05	2.02e-05	3.26667e-05	5.34e-05	2.43e-05
L-Kynurenine	3.703e-05	5.67e-05	4.56e-05	6.55e-05	5.93e-05	5.92667e-05	6.27e-05	5.54e-05	5.97e-05	6.45667e-05	8.08e-05	6.39e-05
Hexadecanoylcarnitine	0.0113159	0.0115366	0.0112098	0.0119923	0.0118197	0.0118185	0.0121	0.0112454	0.0116973	0.0116093	0.0112989	0.0122799
L-Asparagine	0.000170017	0.000177031	0.000176199	0.000179394	0.000177079	0.000173899	0.000176974	0.000174248	0.000167015	0.000172352	0.000164568	0.000183793
gamma-glutamyl-ethylamide	0.000234095	0.000273	0.000243602	0.000298231	0.000273313	0.000271109	0.000279334	0.000273118	0.000263721	0.000290799	0.000344049	0.000268005
pyrithiamine phosphate	9.8301e-05	0.000101903	9.77e-05	0.000101988	0.000100402	9.63633e-05	9.67e-05	9.54e-05	9.35e-05	0.000108793	0.000126712	0.000103866
Methyl cinnamate	3.52667e-05	3.73e-05	3.62e-05	3.61e-05	3.73e-05	3.56333e-05	3.49e-05	3.48e-05	4.54e-05	3.69667e-05	3.71e-05	4.07e-05
(S)(+)-Allantoin	0.000234664	0.000233675	0.000231109	0.00024476	0.000237023	0.000238199	0.000227553	0.000236213	0.000220459	0.000233045	0.000215877	0.000259305
2-pentylfuran	1.584e-06	2.64e-06	1.42e-06	1.35e-06	4.5687e-06	7.05e-06	1.06e-08	1.35e-06	3.76e-05	2.46933e-05	8.28e-06	3.27e-05
N7-Pan	2.35967e-06	2.23e-06	4.19e-06	2.44e-05	1.38e-05	1.67333e-05	3.52e-05	2.53e-05	1.77e-05	2.43733e-05	4.29e-05	2.36e-05
Palmitic acid	0.000425328	0.000400778	0.000478905	0.000571623	0.000594342	0.000586731	0.000496942	0.000514237	0.000514803	0.000532129	0.00052338	0.00067274
15(S)-HETE	2.60667e-05	1.78e-05	2.51e-05	3.25e-05	3.84e-05	3.8e-05	1.83e-05	3.86e-05	3.07e-05	3.95e-05	4.87e-05	4.57e-05
Carnosine	4.51333e-05	4.62e-05	4.73e-05	4.75e-05	4.83e-05	4.57e-05	3.85e-05	4.89e-05	5.07e-05	4.64667e-05	4.54e-05	4.75e-05
Dimethyl-L-arginine	2.01333e-05	1.96e-05	1.48e-05	1.46e-05	1.5e-05	1.88e-05	2.08e-05	1.93e-05	2.33e-05	1.83333e-05	2.06e-05	1.97e-05
PA(14:0/0:0)	9.1058e-05	0.000100374	7.68e-05	9.77e-05	8.5e-05	9.30333e-05	8.65e-05	9.58e-05	9.75e-05	0.000101763	0.000118589	9.25e-05
L-histidinol phosphate	6.99807e-05	0.000105042	7.8e-05	1.3e-05	2.57e-05	0.000599168	1.63e-05	7.77e-05	4.75e-05	2.52333e-05	3.03e-05	2.55e-05
tetrahydrothiophene	0.000355946	0.000507234	0.000300884	0.000105873	0.000223037	0.000199896	0.000443442	0.000652245	0.0011012	0.00081631	0.000711835	0.000545322
Oxalacetic acid	4.21333e-05	4.35e-05	4.07e-05	4.22e-05	4.71e-05	4.29333e-05	4.36e-05	4.31e-05	3.54e-05	4.64e-05	4.87e-05	4.88e-05
L-Tyrosine	1.36333e-05	1.7e-05	1.23e-05	2.06e-05	1.63e-05	3.10333e-05	3.07e-05	4.75e-05	0.000104804	9.8935e-05	0.000244805	3.54e-05
Methionine sulfoxide	1.62e-05	1.57e-05	1.39e-05	1.59e-05	1.74e-05	1.56667e-05	1.16e-05	1.58e-05	1.44e-05	2.01667e-05	1.44e-05	1.77e-05
cephalexin	5.65667e-05	6.14e-05	4.99e-05	7.23e-05	6.14e-05	6.36e-05	6e-05	5.94e-05	5.43e-05	6.25333e-05	5.77e-05	6.86e-05
PE(18:1(11Z)/16:1(9Z))	0.000674196	0.000611815	0.00071829	0.000706666	0.000706541	0.000725556	0.000655357	0.000729859	0.000700212	0.000679691	0.000681525	0.000653395
N-hydroxy DAP	1.479e-05	7.47e-06	1.76e-05	1.54e-05	1.11e-05	1.15433e-05	1.04e-05	1.8e-05	1.28e-05	1.53333e-05	2e-05	1.36e-05
ubiquinone-6	4.78e-05	5.03e-05	4.9e-05	4.97e-05	4.97e-05	4.97333e-05	4.5e-05	4.69e-05	5.07e-05	4.92e-05	5.67e-05	4.64e-05
beta-D-Galactose	2.46033e-05	3.71e-05	3.13e-05	9.89e-06	1.41e-05	9.0167e-05	2.96e-05	4.11e-05	0.000138481	2.26e-05	1.84e-05	2.54e-05
Porphobilinogen	1.72333e-05	1.31e-05	2.97e-05	2.87e-05	6.91e-05	4.56333e-05	3.8e-05	4.71e-05	6.85e-05	3.03e-05	3.82e-05	1.92e-05
4,4-Dimethylcholesta-8,14,24-trienol	7.56667e-05	9.12e-05	4.83e-05	5.63e-05	5.11e-05	5.64667e-05	6.74e-05	5.97e-05	8.05e-05	6.69e-05	8.24e-05	6.05e-05
PE(19:0/19:0)	0.00126579	0.00129043	0.00124179	0.00127394	0.00127536	0.00126036	0.00124627	0.00124147	0.00123488	0.00139525	0.00142038	0.00144109
Phenylacetic acid	2.08333e-05	2.17e-05	1.88e-05	2.71e-05	1.96e-05	2.22667e-05	2.26e-05	2.33e-05	2.17e-05	2.24667e-05	2.06e-05	2.3e-05
Deoxyribose 1-phosphate	1.73667e-05	1.67e-05	1.91e-05	3.49e-06	2.2e-06	2.15067e-06	7.81e-06	7.46e-06	5.22e-06	6.01033e-06	1.41e-05	3.34e-06
Pantothenic acid	0.000769034	0.00074367	0.000761385	0.000825339	0.000823211	0.000815105	0.000796014	0.000791452	0.000796493	0.000819206	0.000853633	0.000812751
penicillin G	7.95667e-05	7.8e-05	8.84e-05	0.000101949	8.93e-05	9.1083e-05	7.38e-05	8.56e-05	8.93e-05	8.05667e-05	9.07e-05	7.94e-05
{[(2S,3S,4R)-2-amino-3,4-dihydroxyicosyl]oxy}phosphonic acid	2.31e-06	2.83e-06	2e-06	4.68e-05	2.9e-05	6.4811e-05	7.21e-05	5.97e-05	6.41e-05	5.50667e-05	5.9e-05	5.19e-05
episteryl palmitoleate	3.30667e-05	1.61e-05	4.04e-05	2.96e-05	1.54e-05	2.86333e-05	4.48e-05	1.62e-05	2.83e-05	3.02333e-05	1.57e-05	4.09e-05
Phenyl methanal	2.79667e-05	2.71e-05	2.96e-05	3.33e-05	2.69e-05	2.93e-05	2.76e-05	2.67e-05	2.52e-05	3.05667e-05	3.3e-05	2.98e-05
tetrahydrothiophene 1-oxide	2.07e-06	3.3e-06	2.91e-06	2.15e-06	2e-06	2.05667e-06	2.33e-06	2.37e-06	2.3e-06	8.805e-07	1.5e-09	2.64e-06
Oxoglutaric acid	4.09667e-05	4.03e-05	4.12e-05	4.38e-05	4.15e-05	4.24333e-05	4.2e-05	4.64e-05	3.95e-05	4.33333e-05	4e-05	5.04e-05
DG(14:0/16:1(9Z)/0:0)	0.00614472	0.00698376	0.00599549	0.00729673	0.00620266	0.00637007	0.00670865	0.00642523	0.00763146	0.00603943	0.00620018	0.00628837
L-gamma-Glutamyl-L-alanine	0.000132757	0.000108638	0.000157946	0.000154126	0.00011205	0.000138978	0.000189124	0.00016787	0.000193806	0.000143082	0.000161191	0.000138657
PC(16:0/20:4(8Z,11Z,14Z,17Z))	0.000576391	0.000526887	0.00054614	0.000880495	0.000838506	0.000796378	0.000592362	0.000864475	0.000770844	0.000668581	0.00066098	0.000791986
Octanal	0.000171248	0.000180367	0.000174615	0.00018259	0.00016109	0.000173543	0.000188947	0.000192914	0.000162254	0.000187663	0.000192273	0.000185739
S-tubercidinylhomocysteine	0.000169747	0.000227319	0.000200222	0.000277169	0.000219903	0.000172891	0.000279187	0.000206902	0.000235009	0.000249242	0.000378616	0.000203542
Citrulline	0.0279272	0.0286009	0.0275526	0.0292368	0.0287762	0.0283838	0.0287523	0.0271496	0.0275168	0.0285952	0.028636	0.02946
Gamma-glutamyl-L-putrescine	4.81667e-05	3.28e-05	5.56e-05	4.34e-05	4.23e-05	3.54667e-05	1.42e-05	2.74e-05	3.59e-05	3.13e-05	2.43e-05	4.09e-05
(R)-Mevalonic acid	4.64667e-05	4.82e-05	5.01e-05	4.98e-05	4.31e-05	4.64667e-05	4.63e-05	4.68e-05	4.86e-05	4.82e-05	4.8e-05	4.74e-05
DL-Pipecolic acid	2.57333e-05	1.71e-05	3.45e-05	1.16e-05	1.18e-05	1.35e-05	2.57e-05	2.45e-05	3.2e-05	2.44667e-05	2.75e-05	2.2e-05
Ethyl 4-hydroxybutanoate	4.89e-05	4.78e-05	5.13e-05	5.15e-05	5.22e-05	5.4e-05	5.53e-05	6.47e-05	5.4e-05	5.20333e-05	5.7e-05	4.96e-05
CDP-DG(18:1(11Z)/22:6(4Z,7Z,10Z,13Z,16Z,19Z))	0.00118878	0.00110815	0.00126287	0.00131197	0.00143081	0.00133313	0.0013837	0.0015095	0.00121962	0.00153038	0.0017214	0.00164922
3-Hydroxy-5-oxohexanoate	8.77e-05	8.88e-05	9.42e-05	8.43e-05	8.77e-05	8.65e-05	9.27e-05	8.82e-05	9.36e-05	9.41e-05	9.46e-05	9.77e-05
beta-N-acetylneuraminate	3.08113e-05	2.34e-05	2.54356e-05	2.76e-05	4.5e-06	1.21933e-05	4.56253e-05	6.55e-05	7.29e-05	5.9464e-05	0.000120292	4.78e-05
Riboflavin	2.01333e-05	1.47e-05	2.15e-05	2.27e-05	1.7e-05	2.02e-05	1.96e-05	3.79e-05	2.84e-05	2.35667e-05	3.71e-05	1.86e-05
Delta(6)-trans,Delta(8)-cis-leukotriene B4	5.38333e-05	4.76e-05	5e-05	5.1e-05	5.41e-05	5.57333e-05	5.05e-05	5.64e-05	5.51e-05	5.45667e-05	5.9e-05	5.94e-05
Undecaprenyl diphosphate	1.25667e-05	1.26e-05	1.43e-05	2.98e-05	2.21e-05	4.13e-05	4.4e-05	3.21e-05	3.22e-05	6.9132e-05	0.000110696	6.74e-05
undecaprenyl-N-acetyl-alpha-D-glucosaminyl-pyrophosphate	3.90333e-05	2.23e-05	5.12e-05	2.64e-05	2.85e-05	3.70667e-05	4.91e-05	4.93e-05	4.64e-05	5.66667e-05	5.61e-05	5.94e-05
Oxoadipic acid	2.06e-05	2.05e-05	2.29e-05	1.94e-05	2.36e-05	2.14e-05	2.3e-05	2.08e-05	2.19e-05	2.45333e-05	2.27e-05	2.74e-05
octyl alpha-D-glucopyranoside	0.000138471	0.000136696	0.000135533	0.00014141	0.000143042	0.000139775	0.0001463	0.000154796	0.000144591	0.000148944	0.000147186	0.000151184
ergosta-5,7,24(28)-trien-3beta-ol	0.000395663	0.000387472	0.000396616	0.000411304	0.00038929	0.000404921	0.00039473	0.000409642	0.000394742	0.000368553	0.000398861	0.000323491
L-Ala-L-Glu	0.00130981	0.00133281	0.00128737	0.00152557	0.00132698	0.00136211	0.001293	0.00141264	0.00119577	0.00129536	0.0012429	0.00144288
4-Ethyl-2-isopropyl-5-methylthiazole	0.000836354	0.000860155	0.000824275	0.000936819	0.000874601	0.000871508	0.000846815	0.000865966	0.000800092	0.000834921	0.000798151	0.0008947
Guanine	3.75933e-05	2.87e-05	7.94e-05	4.7e-05	1.12e-05	5.77093e-05	2.77e-05	0.000158739	0.000223073	3.99333e-05	4.11e-05	4.64e-05
Carvacrol	9.06e-05	9.72e-05	8.65e-05	9e-05	9.1e-05	8.92e-05	9.11e-05	9.16e-05	9.19e-05	9.04333e-05	8.97e-05	9.28e-05
Ethyl dodecanoate	0.000126553	0.000116374	0.000122573	0.000145951	0.000140083	0.000142661	0.000129804	0.000128643	0.0001163	0.000134434	0.000134643	0.000137832
10-methyl-5,6,7,8-tetrahydropteroylglutamate	1.59267e-07	5.4e-08	4.18e-07	1.3e-05	0.000166745	6.37683e-05	2.76e-07	2.87e-07	1.1e-06	4.423e-07	6.51e-07	6.39e-07
Spermine	0.000162123	0.000166396	0.000163523	0.000168373	0.000166592	0.000161566	0.000167977	0.000175044	0.000167164	0.000170891	0.000166383	0.000188819
PS(19:0/18:1(11Z))	2.37667e-05	2.26e-05	1.89e-05	1.37e-05	3.27e-05	2.54333e-05	2.37e-05	1.7e-05	3.42e-05	9.76323e-05	0.000109197	9.46e-05
DG(14:1(9Z)/16:1(9Z)/0:0)	0.000134667	0.000110886	0.000140645	0.000181108	0.000142316	0.0001617	0.000138072	0.000131032	0.000145422	0.000147304	0.000149529	0.000145349
N2-hydroxyguanosine 5'-monophosphate	8.76e-05	9.03e-05	8.93e-05	9.11e-05	8.71e-05	8.69667e-05	8.85e-05	8.26e-05	8.99e-05	9.09333e-05	9.02e-05	9.15e-05
C16 Sphinganine	0.00560169	0.00563686	0.00587588	0.00555821	0.00549496	0.00565762	0.00607766	0.00578727	0.00604112	0.00635944	0.00701652	0.00673205
Enkephalin L	0.00620691	0.00632056	0.00617734	0.00689828	0.00647713	0.00648575	0.00633408	0.00658532	0.00603313	0.00650633	0.00623445	0.00705435
3-Methylindole	0.000171683	0.000251511	0.000145875	1.63e-05	8.24e-05	6.38333e-05	0.000196393	0.00027745	0.000492316	0.000288601	0.000342911	0.000216798
13Z-Docosenamide	0.000389144	0.000400709	0.000391172	0.00051418	0.000456929	0.000470422	0.000599421	0.00051371	0.000638786	0.000436556	0.000414702	0.000439924
Oleandrin	0.0762608	0.0684934	0.079923	0.0761858	0.0743118	0.0755243	0.0746413	0.0776164	0.0716959	0.0686802	0.0680671	0.0618912
Embelin	0.00057246	0.000613543	0.000533218	0.000531865	0.000578066	0.000582676	0.000499761	0.000574176	0.000541661	0.000575026	0.00057752	0.000586676
Isoleucyl-Isoleucine	0.000271927	0.00027418	0.000273978	0.000312386	0.000279758	0.000286967	0.000281636	0.000289243	0.000264801	0.000290427	0.00028031	0.000312941
Valyl-Proline	0.000219507	0.000425944	0.000117029	0.000232385	0.000176408	0.000249083	0.000231812	0.000298143	0.00105612	0.00038031	0.000446752	0.000295336
Glutamyl-Methionine	0.000198701	0.000194076	0.000202885	0.000222015	0.000199404	0.000206188	0.000184836	0.000217752	0.00019242	0.000198123	0.000212272	0.000186778
Lysyl-Lysine	6.8593e-05	3.82e-05	6.6e-05	0.000145994	0.000130529	9.77543e-05	3.58e-05	9.72e-05	0.000181124	5.37167e-05	5.35e-05	5.9e-05
3-(2-Hydroxyethyl)indole	0.00016323	0.000231595	0.000135163	0.00011393	0.000172783	0.000173019	0.000230127	0.000301812	0.000690607	0.000395641	0.000574939	0.00029657
Confertifoline	0.00201344	0.0020208	0.00198795	0.00221663	0.00214506	0.00211194	0.00206668	0.00208663	0.00197665	0.0021025	0.00203215	0.0022526
16-hydroxy hexadecanoic acid	0.000720491	0.000764271	0.000758003	0.000707334	0.000677051	0.000716995	0.000793178	0.000774176	0.000794506	0.000819453	0.000905802	0.000877591
Vindoline	1.56e-05	1.28e-05	1.08e-05	5.57e-05	2.14e-05	3.88333e-05	1.21e-05	1.23e-05	1.4e-05	1.625e-05	2.52e-05	1.74e-05
Docosanamide	0.000106123	9.42e-05	9.41e-05	8.04e-05	6.9e-05	7.37e-05	9.68e-05	7.99e-05	9.29e-05	8.81e-05	7.99e-05	9.94e-05
(2E,6E)-Farnesol	0.000744866	0.000745079	0.0007393	0.000792261	0.00112425	0.000888746	0.000719712	0.000805466	0.000723001	0.000859941	0.00104551	0.000814648
Enoxacin	0.000440745	0.000346702	0.000451383	0.000399521	0.00035098	0.000373254	0.000341966	0.000359614	0.000337006	0.000361764	0.000382869	0.000363992
Chlorogenate	2.25777e-06	1.1733e-06	2e-06	1.67e-05	1.53e-05	0.000103375	5.02565e-05	3.08e-05	7.09e-05	0.000860485	4.72e-06	8.71e-06
Oxytocin	2.43667e-05	1.22e-05	3.46e-05	6.03e-06	1.94e-05	2.721e-05	8.22e-05	9.22e-05	9.26e-05	2.83667e-05	3.01e-05	3.88e-05
Sophoraflavanone B	3.32667e-05	5.34e-05	3.02e-05	3.7e-05	2.81e-05	5.45333e-05	5.31e-05	0.000113594	0.00016674	6.20667e-05	6.42e-05	7.94e-05
Indole-3-Carbinol	8.0612e-05	0.000121636	6.35e-05	8.69e-06	3.73e-05	3.113e-05	9.41e-05	0.000134532	0.000238974	0.000188267	0.000168582	0.000104197
1-Octadecanol (Drug)	0.000185482	0.000180124	0.000198382	0.000171121	0.000182863	0.000186593	0.000197517	0.000198796	0.000216597	0.000220431	0.000254907	0.000232221
Threoninyl-Arginine	5.95333e-06	1.46e-05	1.58e-06	7.64e-05	5.13e-05	7.97973e-05	7.05e-05	0.000123927	0.000637469	6.39e-05	6.55e-05	7.26e-05
Desacetylvindoline	3.33667e-05	1.76e-05	4.14e-05	4.22e-05	3.63e-05	4.09333e-05	3.03e-05	3.88e-05	2.83e-05	3.39333e-05	4.09e-05	2.86e-05
Prostaglandin B2	7.2378e-05	0.000129134	4.39e-05	5.9e-05	4.96e-05	6.13e-05	4.41e-05	5.18e-05	0.000142274	6.67333e-05	7.53e-05	6.35e-05
Clarithromycin	0.00105369	0.00122554	0.000772137	0.000864949	0.000942826	0.000994259	0.000963854	0.00128364	0.0012428	0.00126013	0.0013547	0.00133104
3-O-Mycarosylerythronolide B	3.83e-05	3.67e-05	3.8e-05	4.06e-05	3.61e-05	4.12333e-05	4.29e-05	5.07e-05	3.95e-05	4.08e-05	5.33e-05	3.77e-05
Omeprazole	0.000235945	0.000246845	0.000225969	0.000257599	0.00024759	0.000244753	0.000242602	0.000241311	0.000223038	0.000231486	0.000233051	0.000241854
Scopoletin	0.00185631	0.00459333	0.000437755	0.000468511	0.000433296	0.000423126	0.000344441	0.000626057	0.000995527	0.00208029	0.00088619	0.000866366
Atenolol	0.000175954	0.000166454	0.000191103	0.000209237	0.000178229	0.000188514	0.000165874	0.000170316	0.000156692	0.000171469	0.000176801	0.00017279
Glycyl-Arginine	7.71e-05	7.9e-05	7.2e-05	8.36e-05	7.13e-05	7.60667e-05	7.22e-05	8.14e-05	7.46e-05	7.61333e-05	8.14e-05	7.63e-05
17-beta-Estradiol-3-glucuronide	7.43333e-05	7.25e-05	7.04e-05	7.89e-05	7.43e-05	7.57333e-05	7.46e-05	8.23e-05	7.67e-05	7.61e-05	8.37e-05	7.03e-05
Neolinustatin	2.62667e-05	2.87e-05	2.97e-05	1.48e-05	2.46e-05	1.8e-05	9.29e-06	1.02e-05	1.11e-05	6.40333e-05	3.7e-05	6.46e-05
Pterin	0.00542533	0.00554035	0.0053683	0.00564061	0.00567851	0.00549856	0.00571627	0.00552173	0.00535432	0.0055957	0.00548585	0.00592542
Aminopterin	0.00025065	0.00024636	0.000260713	0.00029167	0.000294067	0.000280849	0.000265985	0.000301943	0.000263904	0.000307748	0.000312368	0.00035262
alpha-hydroxy myristic acid	0.000174842	0.000187424	0.000157292	0.000379814	0.000162629	0.000264134	0.000156817	0.000212869	0.000401626	0.000235554	0.000214096	0.000305298
Streptozocin	4.70333e-05	5.45e-05	3.6e-05	1.13e-05	1.428e-05	1.46933e-05	2.03e-05	4.01e-05	2.39e-05	3.38e-05	2.23e-05	2.26e-05
N4-acetyl-2'-O-methylcytidine	7.33667e-05	6.84e-05	7.32e-05	0.000100059	8.43e-05	9.08197e-05	8.47e-05	9.2e-05	9.09e-05	8.28e-05	7.03e-05	9.6e-05
Zearalenone	0.00222047	0.0019228	0.00255172	0.00200967	0.00221194	0.00229971	0.00299787	0.00324787	0.00299315	0.00249302	0.0024022	0.00271237
(+)-Abscisic acid	1.41e-05	1.24e-05	1.56e-05	1.41e-05	1.44e-05	1.44e-05	1.31e-05	1.48e-05	1.76e-05	1.41133e-05	1.75e-05	7.94e-06
Shikimate	6.61e-05	6.76e-05	6.59e-05	6.98e-05	6.59e-05	6.66667e-05	6.77e-05	6.59e-05	6.81e-05	7.06667e-05	6.98e-05	6.94e-05
Tyrosyl-Valine	0.000736362	0.000685238	0.000762932	0.000752784	0.000703695	0.00073468	0.000755008	0.000807755	0.000754137	0.000752039	0.000823714	0.000718835
Methacycline	7.99667e-05	8.87e-05	7.22e-05	0.000101559	9.19e-05	9.36863e-05	9.26e-05	0.000108619	8.35e-05	0.000105287	0.000108073	0.000121089
Nname,cis-Vaccenic acid	4.25e-05	2.99e-05	5.17e-05	3.46e-05	3.21e-05	3.79667e-05	3.09e-05	4.19e-05	5.67e-05	5.51333e-05	4.94e-05	4.95e-05
Bilobalide	3.95333e-05	3.62e-05	3.43e-05	3.97e-05	4.69e-05	4.49333e-05	6.47e-05	5.21e-05	4.92e-05	5.06333e-05	5.91e-05	4.36e-05
Deoxycoformycin	3.88333e-05	5.61e-05	3.42e-05	4.6e-05	3.27e-05	4.88667e-05	4.48e-05	7.12e-05	9.52e-05	4.9e-05	5.21e-05	5.82e-05
Aloin A	1.69233e-07	1.49e-08	4.7e-07	5.63e-08	2.16e-08	3.59667e-08	0.0003101	0.000367487	0.000319636	5.43667e-08	1.2e-09	1.9e-09
Phthalic acid Mono-2-ethylhexyl Ester	0.0041641	0.00420918	0.00419117	0.00435848	0.00452972	0.00430453	0.00433411	0.00414102	0.00402065	0.00429698	0.0041945	0.00449953
11-Keto-.beta.-boswellic acid	0.000778337	0.00071308	0.000741082	0.000910423	0.000855921	0.000923542	0.000875278	0.000931614	0.00105337	0.000995282	0.00109985	0.00108772
Misoprostol (free acid)	1.51e-05	1.47e-05	1.69e-05	2.11e-05	1.74e-05	1.88333e-05	1.49e-05	1.69e-05	1.72e-05	1.79667e-05	1.6e-05	2.12e-05
Irbesartan	5.2e-05	3.45e-05	5.98e-05	5.59e-05	4.91e-05	5.49e-05	4.42e-05	6.38e-05	4.86e-05	5.49e-05	5.6e-05	5.51e-05
Phenylalanyl-Methionine	7.22667e-05	6.15e-05	7.34e-05	9.84e-05	7.58e-05	8.72333e-05	7.87e-05	8.89e-05	7.74e-05	7.43e-05	7.73e-05	7.61e-05
Fusidic acid	0.000498893	0.000468626	0.000483311	0.000509959	0.000492588	0.000502808	0.000470756	0.000461391	0.000481273	0.000488252	0.00052037	0.000501111
Estrone 3-glucuronide	0.00220422	0.00193727	0.00226409	0.00220169	0.00209127	0.00214396	0.00214964	0.00240687	0.00217561	0.00211941	0.00215444	0.0019391
Ascorbic acid 6-palmitate	0.000866216	0.000856892	0.000864346	0.000990592	0.000905014	0.000902453	0.000859253	0.000918626	0.000833723	0.000924262	0.000895047	0.00104323
Serinyl-Arginine	0.00337455	0.00277981	0.00294561	0.000367729	0.00296092	0.00141572	0.000302048	0.000705527	0.000625229	0.000432501	0.000339065	0.000652295
Dihydrocapsaicin	0.000415189	0.00044982	0.000418591	0.000415956	0.000330202	0.000398397	0.000222286	0.000362047	0.000384109	0.000328803	0.000386159	0.000294906
n-Octanamide	0.00037554	0.000395495	0.000368175	0.00040851	0.000400184	0.00039167	0.000384728	0.000398991	0.00036443	0.000394177	0.00037771	0.00042139
Ginsenoside Rh2	0.000391906	0.000335498	0.000466007	0.000536609	0.000452691	0.000405574	9.97e-05	0.000297705	0.000885868	0.000131741	0.000197488	0.000155936
N6-Methyl-L-lysine	0.000368885	0.000361684	0.000362444	0.000387305	0.000393106	0.000384269	0.000378644	0.000408941	0.000404671	0.000442572	0.000478942	0.00044453
10-Hydroxycamtothecin	2.99667e-06	3.2e-06	2.48e-06	1.25e-05	2.04e-05	1.69333e-05	6.22e-06	1.4e-05	2.91e-05	1.258e-05	9.64e-06	1.72e-05
Furegrelate	0.000129813	0.000111185	0.000148177	0.000132867	0.000128684	0.000135803	0.000115506	0.000154926	0.000135415	0.00014153	0.000147642	0.000137381
Erucic acid	0.000343383	0.00033655	0.000375225	0.000305283	0.000313197	0.000311927	0.000351609	0.000311995	0.000353794	0.000394135	0.000437176	0.000437039
N4-Acetylcytidine	3.92e-05	3.47e-05	3.89e-05	4.3e-05	3.53e-05	4.32667e-05	3.68e-05	4.32e-05	4.14e-05	4.12667e-05	4.78e-05	4e-05
Galactosylceramide (d18_1_18_0)	1.049e-06	8.31e-07	1.66e-06	2.42e-05	1.49e-05	2.04e-05	2.4e-05	4.84e-05	4.87e-05	8.61333e-06	1.11e-05	9.28e-06
alpha,alpha-Trehalose	0.00103409	0.00074706	0.000889408	0.000953865	0.00356565	0.00252961	0.000715199	0.00106886	0.00121181	0.0013179	0.000964506	0.00175862
Azelaic acid	0.00119086	0.000940021	0.0010872	0.000880952	0.00118162	0.00126831	0.000866801	0.00100522	0.000946384	0.0010263	0.000750995	0.001145
L-Norvaline	0.00433136	0.0037559	0.00457648	0.00306526	0.00439879	0.00537514	0.0034825	0.00459494	0.00253337	0.00442124	0.00320298	0.00511767
DL-Glyceraldehyde	3.78839e-05	3.59369e-05	4.38464e-05	2.73956e-05	3.96438e-05	3.19393e-05	2.55678e-05	4.27456e-05	3.69618e-05	3.76561e-05	3.22275e-05	4.11082e-05
(R)-(+)-2-Pyrrolidone-5-carboxylic acid	0.000160091	0.000151993	0.000143745	0.000121028	0.000184338	0.000180807	0.000111125	0.000156149	0.000134008	0.000166046	0.000110222	0.000251777
10-Hydroxydecanoic acid	1.9654e-05	1.45211e-05	1.77596e-05	1.45906e-05	1.73133e-05	2.05346e-05	1.32437e-05	1.48675e-05	1.60056e-05	0.000139345	0.0003775	1.75187e-05
Stachyose hydrate from Stachys tuberifera	9.76645e-05	6.03165e-05	0.000154138	6.9807e-05	0.000310388	0.00022401	3.98582e-05	0.000100785	0.000476074	0.000106786	0.000110855	0.000141415
3.alpha.-Mannobiose	0.00377021	0.00271782	0.00342654	0.00401836	0.01258	0.00934305	0.0227985	0.00338102	0.00302617	0.00353716	0.00276405	0.00473772
PS(19:0/19:0)	0.00603299	0.00491822	0.00524548	0.00417082	0.0046965	0.00409093	0.00350081	0.00360531	0.00287573	0.00265209	0.00179051	0.00279589
PG(18:0/18:1(9Z))	0.01059	0.00878374	0.0100217	0.00860184	0.0106503	0.0126273	0.010489	0.0121332	0.0109377	0.0117208	0.00828247	0.0131302
Zingerone	0.00138395	0.00113049	0.00123422	0.0010647	0.00131887	0.00142443	0.00106639	0.00116718	0.00111922	0.00113371	0.000810284	0.00129185
Engeletin	2.25625e-05	1.74335e-05	2.03201e-05	3.63341e-05	8.14166e-05	6.37512e-05	7.21832e-05	1.35554e-05	1.54475e-05	1.93287e-05	1.84052e-05	2.48091e-05
PE(16:0/0:0)	5.85879e-05	6.14451e-05	6.20936e-05	2.38714e-05	0.000294813	0.000209878	0.000344934	3.87096e-05	7.07489e-05	6.60227e-05	6.93632e-05	6.21277e-05
PE(18:0/0:0)	0.000565551	0.000544811	0.000837457	0.000196823	0.00052561	0.000427192	0.000572265	0.000534766	0.000728772	0.0004533	0.000234991	0.000624954
Coutaric acid	4.19345e-05	6.82264e-05	4.24045e-05	9.05563e-05	7.21808e-05	6.93619e-05	7.47087e-05	5.9869e-05	5.3726e-05	5.66376e-05	8.52131e-05	4.15279e-05
maltoheptaose	2.16807e-06	1.5377e-06	4.9665e-06	2e-05	3.4092e-05	2.84697e-05	3.25e-05	1.15465e-05	4.54741e-05	3.5506e-06	4.58e-07	7.1753e-06
ADP-D-glycero-D-manno-heptose	0.000383466	0.000281369	0.000369033	0.000164866	0.000188188	0.000252508	0.000188513	0.000159413	0.000197465	0.000179742	0.000208373	0.00016199
globomycin	2.25494e-05	7.2757e-06	3.16029e-05	1.83443e-05	1.34008e-05	2.623e-05	2.13471e-05	2.29076e-05	1.89637e-05	2.31752e-05	1.58681e-05	2.86479e-05
coformycin	0.000967255	0.000785001	0.000893337	0.000745844	0.000896602	0.00100182	0.000742125	0.000810369	0.000750697	0.000811973	0.000579642	0.000935362
Quercetin 3-O-glucuronide	0.000779063	0.000655763	0.000727115	0.000492986	0.000545302	0.000685838	0.000504417	0.000526493	0.00051856	0.000511991	0.000446244	0.000547305
P1-uridyl-P2-phenyl diphosphate	0.000683004	0.000546085	0.00063502	0.000383293	0.000429175	0.000548958	0.000403918	0.00040541	0.000413475	0.000403658	0.000395767	0.000405343
UDP-N-acetylmuramoyl-L-alanyl-gamma-D-glutamyl-L-lysine	6.32465e-05	1e-05	0.000166252	1.0244e-06	2.56976e-05	2.02875e-05	5.6941e-06	0.000137074	0.00105292	3.47796e-05	1.6136e-06	2.0125e-05
5-iodo-2'-dUMP	0.00019818	0.000153518	0.000186981	0.000127161	0.000120921	0.000179216	0.000134143	0.000133135	0.000115937	0.000125135	7.90947e-05	0.000132527
4-Allyl-2-methoxyphenol	0.000317873	0.000348433	0.000349203	0.000383248	0.000329037	0.000300294	0.000367321	0.000392277	0.0003574	0.000365261	0.000455479	0.000308307
2-methylthiophene	6.21514e-05	4.9325e-05	5.9058e-05	5.26862e-05	5.97915e-05	6.90018e-05	4.98629e-05	5.4036e-05	5.04376e-05	5.33605e-05	3.68756e-05	5.87909e-05
dGDP	0.00137242	0.00117779	0.00123634	0.00107417	0.00125224	0.00144861	0.00107739	0.00119581	0.00109494	0.00116266	0.000830114	0.00131397
Deoxyinosine	2.92733e-06	1.4468e-06	2.9128e-06	8.2259e-06	4.15661e-05	2.92774e-05	2.32227e-05	6.252e-06	1.34399e-05	1.45076e-05	1.56462e-05	2.07113e-05
PE(14:0/16:1(9Z))	8.36124e-05	0.000116594	0.000118089	7.14151e-05	0.000143728	0.000136057	0.000305019	0.000303338	0.000297048	0.000324521	0.000199984	0.00040034
PA(18:1(9Z)/18:1(9Z))	0.000204475	0.000162178	0.000167797	0.00014355	0.000203137	0.000176313	0.000191627	0.00017711	0.000139813	0.000132612	9.84933e-05	0.00014051
PG(16:1(9Z)/17:0)	0.000362785	0.0005242	0.000183353	0.000101675	9.3425e-05	0.00024648	0.000180626	0.00016596	0.00043226	0.000223299	0.00023292	0.000206229
PA(16:0/18:1(9Z))	0.000757422	0.00056912	0.000790708	0.000774651	0.00103754	0.00113907	0.000994892	0.00105607	0.000817186	0.000845146	0.000666633	0.000945646
2,3-Diketo-L-gulonate	0.0673114	0.0568495	0.0624973	0.0519623	0.060413	0.0698654	0.0525971	0.0586335	0.0530681	0.0567545	0.0410278	0.0646908
(2S)-2-Hydroxy-3-oxobutyl phosphate	0.000530177	0.000545088	0.000541168	0.000577993	0.000509863	0.000521795	0.000561862	0.000585528	0.000552782	0.000569724	0.000623314	0.000531084
Anethole	0.000381721	0.000308739	0.000339632	0.00029462	0.000346963	0.000404327	0.000296939	0.000315615	0.000310594	0.000357258	0.000263196	0.000446074
Octanol	0.000135938	0.000103619	0.000119902	0.000174752	0.000124494	0.000182473	0.000128241	0.000136303	0.000142925	0.000148437	0.000153754	0.000154038
Protoanemonin	0.000683774	0.00163509	0.000154421	0.000141182	0.000151006	0.000155674	0.000103825	0.00021728	0.000311307	0.000775297	0.000210299	0.000215271
PA(20:4(5Z,8Z,11Z,14Z)e/2:0)	3.01453e-05	2.14106e-05	3.36341e-05	0.000318537	0.00033294	0.000291392	2.9459e-05	4.82834e-05	2.80357e-05	1.21825e-05	1.23539e-05	1.25891e-05
5-hydroxy furancarboxylic acid	0.0204347	0.0172183	0.019073	0.0156448	0.018236	0.0211057	0.0158985	0.0177431	0.0161137	0.017228	0.0124739	0.0195949
2,6-Dimethyl-1,7-octadien-3,6-diol	0.000109319	8.57575e-05	0.000100848	8.5021e-05	0.000102963	0.000117711	8.54067e-05	9.88244e-05	9.35236e-05	9.37439e-05	6.77626e-05	0.000103433
1-Oleoyl-lysophosphatidic acid	5.6364e-05	5.35366e-05	5.13436e-05	0.000222211	0.000286429	0.000868475	0.000178911	0.000347946	0.00066323	0.000314548	0.000227102	0.000379672
Formamidopyrimidine nucleoside triphosphate	1.17542e-05	1.2264e-05	1.42635e-05	6.4597e-06	6.9196e-06	9.32247e-06	4.3157e-06	8.4007e-06	7.5908e-06	7.60107e-06	9.3499e-06	8.8534e-06
Hypoxanthine	2.24959e-05	1.79994e-05	1.99345e-05	1.7496e-05	1.64046e-05	2.2901e-05	1.53517e-05	1.80585e-05	1.59592e-05	1.61374e-05	1.36845e-05	1.81568e-05
2-Oxaloglutaric acid	0.019106	0.0161724	0.0177318	0.0147643	0.0172648	0.0198843	0.0150139	0.0166887	0.0150307	0.0161896	0.0117165	0.0184647
Pyrroline hydroxycarboxylic acid	9.73144e-05	8.27259e-05	9.43213e-05	7.57941e-05	8.68216e-05	0.000100857	7.79618e-05	8.49075e-05	7.77158e-05	7.98204e-05	6.05736e-05	9.23561e-05
3-nitropropanoate	9.05613e-06	1.03712e-05	8.8318e-06	6.2444e-06	9.6185e-06	9.49773e-06	5.6152e-06	8.629e-06	9.5109e-06	1.06075e-05	1.49696e-05	9.1037e-06
methylmethanethiosulfonate	0.00110447	0.000975622	0.000985276	0.00114058	0.00135304	0.00153922	0.0012598	0.00142414	0.0012859	0.00129088	0.000846506	0.00152025
ubiquinol-10	0.00501044	0.00412062	0.0041018	0.00305369	0.00332019	0.0038674	0.0023851	0.00246739	0.001999	0.00169673	0.00112874	0.00177519
2-deoxy-D-ribose 5-phosphate	0.0209282	0.0176275	0.0194975	0.0160482	0.0187381	0.0217068	0.0164305	0.0182367	0.0165465	0.0177402	0.012752	0.0203052
D-Erythro-imidazole-glycerol-phosphate	0.0489788	0.0411717	0.0459031	0.0377882	0.0437934	0.0507174	0.0382366	0.042586	0.0387404	0.0481065	0.0499527	0.0473706
PG(16:1(9Z)/18:1(9Z))	0.000720709	0.000586825	0.000589971	0.000497973	0.000582446	0.000674917	0.000480282	0.00050925	0.000409766	0.000480952	0.000336312	0.000514081
dehydro-D-arabinono-1,4-lactone	0.000527281	0.000441627	0.000489444	0.00040927	0.000465017	0.000420937	0.000439107	0.000462723	0.000420296	0.000485426	0.000418635	0.000520618
Shikimate 3-phosphate	0.000944634	0.000765783	0.000860097	0.000717065	0.000886306	0.000963441	0.000717316	0.000797169	0.000759969	0.000775156	0.000553471	0.000893761
cis-4-Carboxymethylenebut-2-en-4-olide	2.5972e-06	3.198e-06	3.9809e-06	2.1023e-06	3.0176e-06	2.93133e-06	3.6428e-06	2.3045e-06	4.4171e-06	3.3998e-06	2.2877e-06	4.0812e-06
Delphinidin 3-O-(coumaroylglucoside)	2.77657e-06	3.0744e-06	2.6493e-06	3.384e-06	2.65e-06	2.58763e-06	8.506e-07	2.3066e-06	3.4983e-06	2.43637e-06	2.6476e-06	2.3195e-06
3-hydroxy-2-isopropyl-4-methoxy-4-oxobutanoate	1.15793e-05	1.27763e-05	9.8853e-06	1.32273e-05	9.082e-06	1.04031e-05	1.44774e-05	1.12453e-05	1.41823e-05	1.08464e-05	1.72593e-05	6.704e-06
Dehydroergosterol	3.50023e-05	2.69795e-05	2.97354e-05	2.37007e-05	2.82658e-05	2.69216e-05	2.02736e-05	3.41181e-05	2.57498e-05	3.19899e-05	2.38418e-05	3.6448e-05
1-Hydroxy-2-methyl-2-butenyl 4-diphosphate	0.012667	0.0106682	0.0118278	0.00977219	0.0112651	0.0130955	0.00986295	0.0109983	0.0100258	0.010747	0.00772751	0.0122411
2,3-dihydrodipicolinate	1.93956e-05	1.57498e-05	1.53332e-05	1.31434e-05	2.21389e-05	1.71965e-05	1.57401e-05	2.06836e-05	1.3976e-05	1.7704e-05	1.192e-05	2.06859e-05
LysoPC(18:1(11Z))	0.000169138	0.000179354	0.000157931	0.00035104	0.000723622	0.000821005	0.000432165	0.000738377	0.00133879	0.000375526	0.000255333	0.000433104
taurocholic acid	2.23907e-06	4e-07	3.5983e-06	0	3.6939e-06	3.12793e-06	1.4192e-06	4.9368e-06	4.7896e-06	1.19987e-05	1.1136e-05	1.41949e-05
urea-1-carboxylic acid	1.08457e-05	9.3064e-06	1.12969e-05	6.6639e-06	9.9482e-06	1.05913e-05	4.3643e-06	9.8509e-06	9.2999e-06	9.31583e-06	7.0371e-06	1.18776e-05
Methyl succinate	0.000279009	0.000214891	0.000252381	0.000214003	0.000313478	0.000316799	0.000208116	0.000230114	0.000233665	0.000232957	0.000169215	0.000260793
2-Amino-3-oxo-4-phosphonooxybutyrate	0.0327861	0.0275497	0.0304308	0.0252027	0.0293175	0.0340335	0.025608	0.0285428	0.0259688	0.0275737	0.0197691	0.0314943
2-hydroxy-3-oxosuccinate	0.0128144	0.0107846	0.0120104	0.00987653	0.011491	0.0132725	0.0100069	0.0112212	0.0101735	0.0108646	0.00782835	0.0123994
5-methylaminomethyl-2-thiouridine	2.34721e-05	1.57737e-05	2.60952e-05	7.2594e-06	2.39136e-05	1.5047e-05	9.1709e-06	2.08598e-05	8.9675e-06	2.32457e-05	1.59872e-05	2.40761e-05
ADP-ribose 1"-2" cyclic phosphate	0.00095423	0.000766655	0.000886755	0.000481777	0.000537913	0.000477064	0.000512825	0.000490374	0.000541066	0.000505459	0.000529255	0.000496081
3',5'-cyclic IMP	0.0159912	0.013373	0.0149934	0.0121221	0.0142075	0.0165555	0.012312	0.0137433	0.0126023	0.0134559	0.00966255	0.0153371
PA(16:0/16:0)	0.000289519	0.00025583	0.000259964	0.000202846	0.000247421	0.000219313	0.000217774	0.000265725	0.000270541	0.000220075	0.000179096	0.000210668
5-Diphosphomevalonic acid	0.0380352	0.0319716	0.0356092	0.0291987	0.0339568	0.0326446	0.0296398	0.0331157	0.0301364	0.032255	0.0232906	0.0367384
zymosterol intermediate 1a	0.000190151	0.0001365	0.000195068	0.000139935	0.00038115	0.000276434	0.000128865	0.000152567	0.000142049	0.000154184	0.000112828	0.000180386
Iminoaspartic acid	0.000582388	0.000485197	0.000521409	0.000430513	0.000543316	0.000490989	0.000430432	0.000484228	0.00046503	0.000524347	0.000530259	0.000514701
3-Phosphoglyceric acid	0.00146638	0.00119848	0.00131397	0.00110366	0.00137268	0.00150035	0.00109626	0.00122822	0.00119549	0.00152929	0.00186829	0.00136085
1,4-Decanolide	7.58734e-05	0.000171198	1.62248e-05	3.30173e-05	4.13954e-05	6.47079e-05	4.53529e-05	3.89716e-05	6.12868e-05	6.20284e-05	5.52418e-05	5.5171e-05
Megastigmatrienone	0.000131869	0.000112984	0.000146306	8.37504e-05	0.00012917	0.000160664	0.000103814	0.000139297	7.38601e-05	0.000130264	9.22507e-05	0.000150356
3-Hexaprenyl-4,5-dihydroxybenzoic acid	0.000825127	0.00131297	0.000412837	0.000395173	0.000319979	0.000786541	0.000439338	0.000593705	0.00139504	0.000719447	0.000965022	0.000579953
Cytidine monophosphate	1.92694e-05	1.6358e-05	1.72867e-05	1.17768e-05	1.39583e-05	1.86965e-05	1.03768e-05	1.25591e-05	1.24262e-05	1.21535e-05	1.14069e-05	1.32341e-05
2-furancarboxaldehyde	4.8694e-06	3.3829e-06	5.3341e-06	1.3722e-06	2.3548e-06	1.649e-06	3.469e-06	2.2901e-06	3.6516e-06	2.13537e-06	1.2658e-06	4.5726e-06
2-deoxygluconate	3.23812e-05	6.93775e-05	2.0583e-06	5.6326e-06	1.40595e-05	4.61874e-05	3.6985e-06	1.08273e-05	4.17418e-05	1.19957e-05	1.48581e-05	9.0674e-06
ergosteryl 3-beta-D-glucoside	8.40387e-06	1.3415e-05	5.7763e-06	7.3063e-06	2.09412e-05	1.78078e-05	1.00208e-05	5.10219e-05	4.8849e-05	6.0714e-05	4.40774e-05	0.000120638
3-Oxo-beta-ionone	3.41415e-05	2.96757e-05	3.03226e-05	3.07526e-05	4.1862e-05	4.27954e-05	2.43289e-05	3.61955e-05	3.45185e-05	3.41077e-05	2.47195e-05	3.95602e-05
Dexamethasone	0.000212208	0.000241496	0.000239878	0.000280058	0.00020354	0.000183499	0.000256638	0.000260468	0.000245075	0.00024954	0.000330947	0.000199078
Pentamidine	0.00115354	0.000968192	0.00109251	0.000907636	0.00108395	0.00127078	0.000920682	0.00110157	0.000971513	0.0011063	0.000780432	0.00143605
tadalafil	2.15336e-05	1.70795e-05	1.73805e-05	1.66309e-05	1.20675e-05	1.58507e-05	1.1873e-05	6.7971e-06	4.3874e-06	3.06882e-05	2.5149e-05	4.37984e-05
Prednisone	0.00381779	0.0044472	0.00415806	0.00469488	0.00404609	0.00422094	0.0047036	0.00435371	0.00446604	0.00425378	0.00498859	0.00376347
Levofloxacin	0.000345514	0.000181761	0.000353761	0.000266923	0.000227844	0.000257862	0.000265696	0.000265815	0.000284897	0.000269221	0.000186564	0.000323128
Biocytin	0.00386183	0.00414631	0.00413106	0.0047638	0.00379408	0.00394653	0.00452123	0.00460292	0.00447387	0.00439784	0.00521933	0.00394987
Diethylcarbamazine	0.000590529	0.000507844	0.00063292	0.000410859	0.000612688	0.000511818	0.000462416	0.000638634	0.000336636	0.000640771	0.000543688	0.000708014
Dexpanthenol	0.000120014	0.000114741	9.31303e-05	8.47494e-05	8.88374e-05	0.000104363	7.32812e-05	8.81032e-05	7.08542e-05	7.93233e-05	5.93248e-05	9.08536e-05
Umbelliferone	0.00167229	0.00189265	0.00176873	0.00199599	0.00171788	0.00160214	0.00200331	0.00187122	0.0019567	0.00188479	0.00224211	0.00164342
3-Hydroxycoumarin	0.000802474	0.000902052	0.000849464	0.000951526	0.000822461	0.000772735	0.000951147	0.00088592	0.000923099	0.000893118	0.00105034	0.00077579
Trimeprazine	0.0621398	0.0743172	0.0681957	0.0798469	0.0657315	0.0715095	0.0796506	0.0716697	0.0773728	0.0723015	0.0905215	0.0597404
Cytochalasin B	0.000169772	0.000129621	0.00015064	0.000130892	0.000109572	0.000116108	0.000101766	0.00012689	7.50885e-05	9.17586e-05	6.57819e-05	9.72988e-05
Dodecylbenzenesulfonic acid	0.422188	0.488731	0.454503	0.524372	0.438381	0.461776	0.520271	0.481716	0.508465	0.478389	0.585714	0.409892
Glycocholic acid	0.000235146	5.25125e-05	0.000581236	3.90775e-05	4.57942e-05	6.47812e-05	5.14334e-05	5.57787e-05	0.00010809	6.73413e-05	3.11311e-05	8.3613e-05
11-Deoxycortisol	3.61825e-05	2.82625e-05	3.0754e-05	2.57983e-05	2.80833e-05	2.68479e-05	2.56577e-05	3.0387e-05	2.34043e-05	2.98629e-05	2.0161e-05	3.95929e-05
1-Palmitoyl-2-hydroxy-sn-glycero-3-phosphoethanolamine	2.11427e-06	2.6036e-06	2.7079e-06	7.1451e-06	5.608e-05	4.09654e-05	1.33599e-05	2.75837e-05	2.81791e-05	2.70265e-05	6.8407e-06	3.33656e-05
Veratramine	0.000198925	0.000178388	0.000189632	0.000680312	0.000711321	0.000698846	6.39238e-05	4.53491e-05	1.88531e-05	1.09187e-05	8.0299e-06	1.21069e-05
N-carbamoyl-L-aspartate	0.0783301	0.0659621	0.0727776	0.0603258	0.0702488	0.0652291	0.0615114	0.0683008	0.0617758	0.0752059	0.074788	0.0756426

## Sheet: Statistical result
Compared Samples	Num. of Total Ident.	Num. of Total Sig.	Num. of Sig.Up	Num. of Sig.down
H.vs.DL	538	34	21	13
H.vs.DM	538	22	10	12
H.vs.DH	538	33	31	2
DL.vs.DM	538	26	13	13
DL.vs.DH	538	41	28	13
DM.vs.DH	538	19	10	9

## Sheet: 52 Differential metabolites 
name	H1	H2	H3	DL1	DL2	DL3	DM1	DM2	DM3	DH1	DH2	DH3
Adenine	0.000447909	0.000494565	0.000366163	6.21e-05	7.53e-05	6.88096e-05	8.02e-05	7.55e-05	0.000149521	0.000157457	7.99e-05	0.000350676
Cellobiose	7.97333e-05	6.79e-05	8.03e-05	0.000308922	0.000446424	0.000320123	6.99e-05	8.08e-05	0.000111434	8.52907e-05	0.000118437	0.000119965
Tamoxifen	7.233e-05	7.809e-05	6.36e-05	0.000318	0.000315801	0.00032995	9.73e-05	6.19e-05	5.59e-05	8.259e-05	9.64e-05	7.35e-05
2-Chloro-L-phenylalanine	0.0360739	0.035031	0.0366627	0.0295352	0.0288631	0.0299396	0.0306527	0.0263133	0.0296719	0.0290843	0.0351617	0.0267751
phenylalaninol	0.00613867	0.00629127	0.0061024	0.00645794	0.00637656	0.00627602	0.00634797	0.0063064	0.00624292	0.00661212	0.00668371	0.00684915
Oleic acid	0.00208141	0.0020211	0.00218222	0.00206741	0.0020299	0.00208889	0.00215264	0.0021687	0.00219358	0.00232889	0.00261145	0.00243767
Indole	0.00177225	0.00167212	0.0018291	0.0012846	0.0012768	0.00133655	0.00135073	0.00114595	0.00132363	0.0013067	0.00169702	0.00113676
(2S,3S,4R)-2-aminohexadecane-1,3,4-triol	0.00715406	0.00672974	0.00691615	0.00803404	0.00863086	0.00849278	0.00765881	0.00752761	0.00843915	0.00877566	0.0100908	0.00844546
(2-trans,6-trans)-Farnesol	0.000762194	0.000627336	0.000875559	0.000622658	0.00058729	0.000577912	0.000569202	0.000691396	0.000936273	0.000935338	0.000799303	0.000844336
3-Methylbutyl pentadecanoate	0.00694841	0.00653205	0.00677107	0.00556429	0.00555648	0.00564287	0.00652246	0.00564594	0.00617506	0.0066049	0.00643666	0.0075472
D-erythro-3-Methylmalate	0.000351652	0.000421548	0.000328139	0.000326369	0.000365568	0.000346796	0.000393039	0.000485091	0.00029879	0.000482891	0.000594713	0.000506106
3-Oxo-7,8-dihydro-alpha-ionol	0.0102412	0.0100924	0.010112	0.0109912	0.0100992	0.0105702	0.00998433	0.0105984	0.0102008	0.0109215	0.010664	0.011758
Diethylsulfide	0.00115582	0.00109673	0.00118686	0.0008423	0.000853168	0.000848335	0.00091049	0.000767425	0.00088793	0.000875528	0.00112829	0.000764206
Ethyl 9-hexadecenoate	0.000854349	0.000845892	0.00088278	0.000621046	0.000611406	0.000601457	0.000797644	0.000802864	0.000840182	0.000744732	0.000739631	0.0007685
Phenylethylamine	0.00125632	0.0018055	0.00109007	0.00061672	0.000623837	0.00064478	0.000644699	0.0020775	0.00346444	0.00280892	0.00243641	0.00161948
tridecaprenyl diphosphate	0.000196721	0.00022396	8.41e-05	0.00215333	0.0023443	0.00242047	0.00178521	0.00192823	0.00146275	0.00154913	0.000593705	0.00206705
myristic acid	0.0009853	0.0011405	0.000970951	0.000894607	0.000817182	0.000893315	0.000967406	0.00095289	0.000929543	0.00103852	0.00113355	0.0011217
lignoceric acid	0.0149844	0.0152927	0.014945	0.0159539	0.0156404	0.0158239	0.0158675	0.0151287	0.0148341	0.0158077	0.0155355	0.0164339
L-Palmitoylcarnitine	0.00229378	0.0023073	0.00226437	0.00238435	0.00235039	0.00232028	0.0023996	0.00234034	0.00241286	0.00252127	0.00254469	0.00268446
1-monohexadecanoylglycerol	0.00554012	0.00518449	0.00605961	0.00744494	0.00765161	0.007649	0.00648359	0.00676954	0.00682406	0.0068476	0.00670573	0.00857514
Phytosphingosine 1-phosphate	0.00130326	0.00130642	0.00115939	0.00114724	0.00106347	0.00110346	0.00093305	0.000858625	0.000812321	0.000831281	0.000978661	0.000775643
3-dehydro-4-methylzymosterol	0.0116712	0.0101256	0.00960032	0.0111785	0.0104611	0.0108714	0.0100843	0.00973519	0.00958713	0.0100942	0.00997054	0.0105712
8-Amino-7-oxononanoic acid	0.000692871	0.000574516	0.000803102	0.00203832	0.00109877	0.00144439	0.000567956	0.00075869	0.00044924	0.000884267	0.0008962	0.00087547
azetidine-2-carboxylate	0.00420559	0.00395839	0.00431475	0.00297462	0.00299199	0.00296695	0.00319344	0.00266401	0.0031432	0.00240347	0.00201449	0.00266056
4,4-Dimethyl-5a-cholesta-8,24-dien-3-b-ol	0.00131358	0.00131584	0.0011664	0.00146524	0.00158119	0.00151083	0.00211424	0.00112981	0.00160503	0.00164163	0.00151848	0.00129663
2-Oxo-4-methylthiobutanoic acid	0.0065738	0.00670346	0.00653169	0.0070431	0.00696699	0.00679272	0.00680362	0.00659349	0.00657111	0.00684802	0.00653539	0.00728558
Lanosterin	0.00221952	0.00203889	0.00224449	0.0011389	0.00279978	0.00235773	0.00168631	0.00251387	0.00142521	0.00266733	0.00256909	0.00271077
2-Undecanone	0.00535207	0.00484257	0.00415004	0.00358703	0.00302294	0.00323077	0.00430328	0.00386222	0.00377572	0.00380079	0.00304488	0.00463916
Hexadecanoylcarnitine	0.0113159	0.0115366	0.0112098	0.0119923	0.0118197	0.0118185	0.0121	0.0112454	0.0116973	0.0116093	0.0112989	0.0122799
Palmitic acid	0.000425328	0.000400778	0.000478905	0.000571623	0.000594342	0.000586731	0.000496942	0.000514237	0.000514803	0.000532129	0.00052338	0.00067274
tetrahydrothiophene	0.000355946	0.000507234	0.000300884	0.000105873	0.000223037	0.000199896	0.000443442	0.000652245	0.0011012	0.00081631	0.000711835	0.000545322
C16 Sphinganine	0.00560169	0.00563686	0.00587588	0.00555821	0.00549496	0.00565762	0.00607766	0.00578727	0.00604112	0.00635944	0.00701652	0.00673205
3-Methylindole	0.000171683	0.000251511	0.000145875	1.63e-05	8.24e-05	6.38333e-05	0.000196393	0.00027745	0.000492316	0.000288601	0.000342911	0.000216798
Oleandrin	0.0762608	0.0684934	0.079923	0.0761858	0.0743118	0.0755243	0.0746413	0.0776164	0.0716959	0.0686802	0.0680671	0.0618912
3-(2-Hydroxyethyl)indole	0.00016323	0.000231595	0.000135163	0.00011393	0.000172783	0.000173019	0.000230127	0.000301812	0.000690607	0.000395641	0.000574939	0.00029657
16-hydroxy hexadecanoic acid	0.000720491	0.000764271	0.000758003	0.000707334	0.000677051	0.000716995	0.000793178	0.000774176	0.000794506	0.000819453	0.000905802	0.000877591
Clarithromycin	0.00105369	0.00122554	0.000772137	0.000864949	0.000942826	0.000994259	0.000963854	0.00128364	0.0012428	0.00126013	0.0013547	0.00133104
Zearalenone	0.00222047	0.0019228	0.00255172	0.00200967	0.00221194	0.00229971	0.00299787	0.00324787	0.00299315	0.00249302	0.0024022	0.00271237
Aloin A	1.69233e-07	1.49e-08	4.7e-07	5.63e-08	2.16e-08	3.59667e-08	0.0003101	0.000367487	0.000319636	5.43667e-08	1.2e-09	1.9e-09
Phthalic acid Mono-2-ethylhexyl Ester	0.0041641	0.00420918	0.00419117	0.00435848	0.00452972	0.00430453	0.00433411	0.00414102	0.00402065	0.00429698	0.0041945	0.00449953
11-Keto-.beta.-boswellic acid	0.000778337	0.00071308	0.000741082	0.000910423	0.000855921	0.000923542	0.000875278	0.000931614	0.00105337	0.000995282	0.00109985	0.00108772
Serinyl-Arginine	0.00337455	0.00277981	0.00294561	0.000367729	0.00296092	0.00141572	0.000302048	0.000705527	0.000625229	0.000432501	0.000339065	0.000652295
Ginsenoside Rh2	0.000391906	0.000335498	0.000466007	0.000536609	0.000452691	0.000405574	9.97e-05	0.000297705	0.000885868	0.000131741	0.000197488	0.000155936
Quercetin 3-O-glucuronide	0.000779063	0.000655763	0.000727115	0.000492986	0.000545302	0.000685838	0.000504417	0.000526493	0.00051856	0.000511991	0.000446244	0.000547305
P1-uridyl-P2-phenyl diphosphate	0.000683004	0.000546085	0.00063502	0.000383293	0.000429175	0.000548958	0.000403918	0.00040541	0.000413475	0.000403658	0.000395767	0.000405343
1-Oleoyl-lysophosphatidic acid	5.6364e-05	5.35366e-05	5.13436e-05	0.000222211	0.000286429	0.000868475	0.000178911	0.000347946	0.00066323	0.000314548	0.000227102	0.000379672
ubiquinol-10	0.00501044	0.00412062	0.0041018	0.00305369	0.00332019	0.0038674	0.0023851	0.00246739	0.001999	0.00169673	0.00112874	0.00177519
D-Erythro-imidazole-glycerol-phosphate	0.0489788	0.0411717	0.0459031	0.0377882	0.0437934	0.0507174	0.0382366	0.042586	0.0387404	0.0481065	0.0499527	0.0473706
ADP-ribose 1"-2" cyclic phosphate	0.00095423	0.000766655	0.000886755	0.000481777	0.000537913	0.000477064	0.000512825	0.000490374	0.000541066	0.000505459	0.000529255	0.000496081
Biocytin	0.00386183	0.00414631	0.00413106	0.0047638	0.00379408	0.00394653	0.00452123	0.00460292	0.00447387	0.00439784	0.00521933	0.00394987
Veratramine	0.000198925	0.000178388	0.000189632	0.000680312	0.000711321	0.000698846	6.39238e-05	4.53491e-05	1.88531e-05	1.09187e-05	8.0299e-06	1.21069e-05
N-carbamoyl-L-aspartate	0.0783301	0.0659621	0.0727776	0.0603258	0.0702488	0.0652291	0.0615114	0.0683008	0.0617758	0.0752059	0.074788	0.0756426
